# Supplementary material for: Proteome analysis refines molecular processes underlying metamorphosis in the ascidian Ciona intestinalis
Source: PLoS One. 2026 Jun 1;21(6):e0350646. doi: 10.1371/journal.pone.0350646 (PMC13225635; doi:10.1371/journal.pone.0350646)
Supplement: S2 Table — List of differentially expressed proteins annotated as involved in neuronal functions and/or expressed in swimming larva nervous system, obtained by combining STRING database and Cao et al., 2019 dataset. (XLSX) [file pone.0350646.s007.xlsx]

## Sheet: Summary
UniProtKB ID	UniProtKB annotation - release 2024_04	STRING annotation - Version 12.0	NCBI Gene Name	Annotated from STRING	Annotated from Cao et al. 2019
A0A1W2W6U9	Caveolin	Caveolin; May act as a scaffolding protein within caveolar membranes. Interacts directly with G-protein alpha subunits and can functionally regulate their activity; Belongs to the caveolin family.	LOC100177697		+
A0A1W2WCG1	Large ribosomal subunit protein eL22 (60S ribosomal protein L22)	60S ribosomal protein L22-like isoform X1.	LOC108949278		+
A0A1W2WEA2	Adenylate kinase (EC 2.7.4.3) (ATP-AMP transphosphorylase) (ATP:AMP phosphotransferase) (Adenylate kinase cytosolic and mitochondrial) (Adenylate monophosphate kinase)	Adenylate kinase; Catalyzes the reversible transfer of the terminal phosphate group between ATP and AMP. Plays an important role in cellular energy homeostasis and in adenine nucleotide metabolism. Adenylate kinase activity is critical for regulation of the phosphate utilization and the AMP de novo biosynthesis pathways.	LOC100181027		+
A0A1W2WF05	Ubiquitin-like-conjugating enzyme ATG3 (Autophagy-related protein 3)	Autophagy-related protein 3.	LOC100186746		+
A0A1W2WJ91	Large ribosomal subunit protein eL43 (60S ribosomal protein L37a)	60S ribosomal protein L37a.	LOC100177458		+
A0A1W2WP01	Dolichyl-diphosphooligosaccharide--protein glycosyltransferase subunit DAD1 (Oligosaccharyl transferase subunit DAD1)	Dolichyl-diphosphooligosaccharide--protein glycosyltransferase subunit DAD1; Subunit of the oligosaccharyl transferase (OST) complex that catalyzes the initial transfer of a defined glycan (Glc(3)Man(9)GlcNAc(2) in eukaryotes) from the lipid carrier dolichol- pyrophosphate to an asparagine residue within an Asn-X-Ser/Thr consensus motif in nascent polypeptide chains, the first step in protein N-g…	LOC100186610		+
A0A1W2WQ35	Large ribosomal subunit protein uL2 (60S ribosomal protein L8)	60S ribosomal protein L8.	LOC100185367		+
A0A1W3JEA6	Histone-binding protein RBBP4	Histone-binding protein RBBP4.	LOC104265886		+
A0A1W3JNV5	Large ribosomal subunit protein eL6 (60S ribosomal protein L6)	60S ribosomal protein L6.	LOC100186361		+
A0A1W3JRI0	Ubiquitin-like domain-containing protein	R27a protein isoform X1.	r27a		+
F6PH03	Cadherin domain-containing protein	Uncharacterized protein; Cadherins are calcium-dependent cell adhesion proteins.	ci-cadherin	+	+
F6PIZ2	Mitochondrial carnitine/acylcarnitine carrier protein	Uncharacterized protein; Belongs to the mitochondrial carrier (TC 2.A.29) family.	na		+
F6PKL1	Importin subunit alpha	Importin subunit alpha; Belongs to the importin alpha family.	LOC100182844		+
F6PN41	inorganic diphosphatase (EC 3.6.1.1)	Uncharacterized protein.	LOC100176278		+
F6PNS6	S-adenosylmethionine synthase (EC 2.5.1.6)	S-adenosylmethionine synthase; Catalyzes the formation of S-adenosylmethionine from methionine and ATP.	na		+
F6PP44	Fructose-bisphosphate aldolase (EC 4.1.2.13)	Fructose-bisphosphate aldolase; Belongs to the class I fructose-bisphosphate aldolase family.	LOC100178673		+
F6PSK8	Mannose-1-phosphate guanyltransferase beta	NTP_transferase domain-containing protein.	LOC100183658		+
F6PTZ3	Endothelin-converting enzyme 1	Uncharacterized protein.	na		+
F6PXX9	Prosaposin	Uncharacterized protein.	na		+
F6PYR8	Protein FAM49B-like	Protein FAM49B-like.	LOC100186085		+
F6Q2H6	Golgi apparatus protein 1	Uncharacterized protein.	na		+
F6Q5B7	Plasminogen receptor (KT)	Plasminogen receptor (KT).	LOC100185164		+
F6Q5K0	Catenin alpha-2	Uncharacterized protein.		+
F6Q6Q9	IF rod domain-containing protein	Glial fibrillary acidic protein; Belongs to the intermediate filament family.	LOC100175966	+	+
F6Q7V3	VWFA domain-containing protein	VWFA domain-containing protein.	na		+
F6Q9P9	Glycine--tRNA ligase (EC 6.1.1.14) (Diadenosine tetraphosphate synthetase)	Uncharacterized protein.		+
F6QBZ6	Uncharacterized LOC100181621	Uncharacterized protein LOC100181621 isoform X2.	LOC100181621		+
F6QFI4	Signal peptidase complex subunit 2	Probable signal peptidase complex subunit 2.	LOC100178515		+
F6QWS2	Protein disulfide-isomerase (EC 5.3.4.1)	Protein disulfide-isomerase.	LOC100184179		+
F6QX34	T-complex protein 1 subunit epsilon (CCT-epsilon)	T-complex protein 1 subunit epsilon-like.	LOC100181478		+
F6QY24	Coatomer subunit delta	Coatomer subunit delta; The coatomer is a cytosolic protein complex that binds to dilysine motifs and reversibly associates with Golgi non-clathrin- coated vesicles, which further mediate biosynthetic protein transport from the ER, via the Golgi up to the trans Golgi network. Coatomer complex is required for budding from Golgi membranes, and is essential for the retrograde Golgi-to-ER transport o…	LOC100175551		+
F6R0J7	Metalloendopeptidase (EC 3.4.24.-)	Metalloendopeptidase.	na		+
F6R1X5	Cell division cycle 42	Uncharacterized protein.	cdc42	+	+
F6R2C6	40S ribosomal protein S25	40S ribosomal protein S25; Belongs to the eukaryotic ribosomal protein eS25 family.	LOC100184647		+
F6R2Z8	Thioredoxin domain-containing protein 16-like	Thioredoxin domain-containing protein 16-like.	LOC100177836		+
F6R3W0	Ras-related protein Rab-6A	Ras-related protein Rab-6A.	LOC100178081		+
F6R8X1	RuvB-like helicase (EC 3.6.4.12)	RuvB-like helicase; Belongs to the RuvB family.	LOC100183367		+
F6R955	EF-hand domain-containing protein	Uncharacterized protein.	na		+
F6R9G4	EF-hand domain-containing protein	EF-hand domain-containing protein.	na		+
F6R9M9	EF-hand domain-containing protein	EF-hand domain-containing protein.	na		+
F6RDW1	glutathione transferase (EC 2.5.1.18)	Hematopoietic prostaglandin D synthase; Belongs to the GST superfamily.	LOC100177239		+
F6REF5	EF-hand domain-containing protein	Uncharacterized protein.	na		+
F6RGJ1	Transmembrane emp24 domain-containing protein 1-like	Transmembrane emp24 domain-containing protein 1-like isoform X2.	LOC100186615		+
F6RHA1	RuvB-like helicase (EC 3.6.4.12)	RuvB-like helicase; Belongs to the RuvB family.	LOC100177411		+
F6RKM9	DNA replication licensing factor MCM6 (EC 3.6.4.12)	DNA helicase; Belongs to the MCM family.	na		+
F6RLX1	Histone H2A	Histone H2A; Belongs to the histone H2A family.	LOC100183843		+
F6RMW3	Chloride intracellular channel protein 5-like	Uncharacterized protein.	LOC100179685		+
F6RQ34	Ubiquinone biosynthesis protein	Ubiquinone biosynthesis protein; Lipid-binding protein involved in the biosynthesis of coenzyme Q, also named ubiquinone, an essential lipid-soluble electron transporter for aerobic cellular respiration.	na		+
F6RRL3	Large ribosomal subunit protein P2 (60S acidic ribosomal protein P2)	60S acidic ribosomal protein P2; Belongs to the eukaryotic ribosomal protein P1/P2 family.	LOC100175959		+
F6S202	Caprin-1 dimerization domain-containing protein	Caprin-1_dimer domain-containing protein.	rngi	+	+
F6S2W5	Ubiquitin-conjugating enzyme E2 35-like	Ubiquitin-conjugating enzyme E2 35-like isoform X2; Belongs to the ubiquitin-conjugating enzyme family.	LOC100184240		+
F6S9R9	Sushi domain-containing protein	Uncharacterized protein.	na		+
F6SD85	CSD domain-containing protein	CSP domain-containing protein.	yb1/2/3		+
F6SHN0	Beta-hexosaminidase (EC 3.2.1.52)	Beta-hexosaminidase.	LOC100178428	+
F6SID0	Eukaryotic translation initiation factor 3 subunit E (eIF3e) (Eukaryotic translation initiation factor 3 subunit 6)	Eukaryotic translation initiation factor 3 subunit E; Component of the eukaryotic translation initiation factor 3 (eIF-3) complex, which is involved in protein synthesis of a specialized repertoire of mRNAs and, together with other initiation factors, stimulates binding of mRNA and methionyl-tRNAi to the 40S ribosome. The eIF-3 complex specifically targets and initiates translation of a subset of…	na		+
F6SNC6	S-adenosyl-L-homocysteine hydrolase NAD binding domain-containing protein	AdoHcyase_NAD domain-containing protein; Belongs to the adenosylhomocysteinase family.	na		+
F6SNL0	Large ribosomal subunit protein uL5 (60S ribosomal protein L11)	60S ribosomal protein L11; Belongs to the universal ribosomal protein uL5 family.	LOC100177507		+
F6SSM8	Large ribosomal subunit protein uL4 C-terminal domain-containing protein	Ribos_L4_asso_C domain-containing protein.	na		+
F6SSP0	AP-1 complex subunit gamma	AP-1 complex subunit gamma.	LOC100176522		+
F6SST4	Cytochrome b5	Cytochrome b5 isoform X1; Belongs to the cytochrome b5 family.	LOC100183973		+
F6ST26	Sodium/potassium-transporting ATPase subunit beta	Uncharacterized protein.	na		+
F6SVM4	Eukaryotic translation initiation factor 3 subunit K (eIF3k) (eIF-3 p25)	Eukaryotic translation initiation factor 3 subunit K; Component of the eukaryotic translation initiation factor 3 (eIF-3) complex, which is involved in protein synthesis of a specialized repertoire of mRNAs and, together with other initiation factors, stimulates binding of mRNA and methionyl-tRNAi to the 40S ribosome. The eIF-3 complex specifically targets and initiates translation of a subset of…	na		+
F6SXN2	Uncharacterized protein	Uncharacterized protein.	bco		+
F6SZU4	Long-chain-fatty-acid--CoA ligase (EC 6.2.1.3)	AMP-binding domain-containing protein.	na		+
F6T060	Long-chain-fatty-acid--CoA ligase (EC 6.2.1.3)	AMP-binding domain-containing protein.	LOC100185939		+
F6TEZ1	Actin-related protein 2/3 complex subunit	Actin-related protein 2/3 complex subunit; Functions as component of the Arp2/3 complex which is involved in regulation of actin polymerization and together with an activating nucleation-promoting factor (NPF) mediates the formation of branched actin networks.	LOC100182145	+	+
F6TFY3	Peptidyl-prolyl cis-trans isomerase (PPIase) (EC 5.2.1.8)	Peptidyl-prolyl cis-trans isomerase; PPIases accelerate the folding of proteins. It catalyzes the cis-trans isomerization of proline imidic peptide bonds in oligopeptides; Belongs to the cyclophilin-type PPIase family.	LOC100183452		+
F6TG24	procollagen-lysine 5-dioxygenase (EC 1.14.11.4)	Fe2OG dioxygenase domain-containing protein.	na		+
F6TJY9	40S ribosomal protein S21	40S ribosomal protein S21; Belongs to the eukaryotic ribosomal protein eS21 family.	na		+
F6TMJ9	RNA helicase (EC 3.6.4.13)	Eukaryotic initiation factor 4A-I; Belongs to the DEAD box helicase family.	LOC100177596		+
F6TNN9	RRM domain-containing protein	Uncharacterized protein.	na		+
F6TT18	Tropomyosin alpha-3 chain	Tropomyosin alpha-3 chain.	LOC100175596		+
F6TUG7	NADH dehydrogenase [ubiquinone] 1 beta subcomplex subunit 6 (Complex I-B17) (NADH-ubiquinone oxidoreductase B17 subunit)	NADH dehydrogenase [ubiquinone] 1 beta subcomplex subunit 6.	LOC100178719		+
F6TUR1	Protein disulfide-isomerase A6 (EC 5.3.4.1)	Thioredoxin domain-containing protein; Belongs to the protein disulfide isomerase family.	na		+
F6TXJ2	Ig-like domain-containing protein Uncharacterized protein.		ncam	+	+
F6TZA7	Armadillo segment polarity protein	Uncharacterized protein.		+	+
F6TZF6	Eukaryotic translation initiation factor 3 subunit A (eIF3a) (Eukaryotic translation initiation factor 3 subunit 10)	Eukaryotic translation initiation factor 3 subunit A; RNA-binding component of the eukaryotic translation initiation factor 3 (eIF-3) complex, which is involved in protein synthesis of a specialized repertoire of mRNAs and, together with other initiation factors, stimulates binding of mRNA and methionyl-tRNAi to the 40S ribosome. The eIF-3 complex specifically targets and initiates translation of…	na		+
F6U1G1	GMP reductase (GMPR) (EC 1.7.1.7) (Guanosine 5'-monophosphate oxidoreductase) (Guanosine monophosphate reductase)	GMP reductase; Catalyzes the irreversible NADPH-dependent deamination of GMP to IMP. It functions in the conversion of nucleobase, nucleoside and nucleotide derivatives of G to A nucleotides, and in maintaining the intracellular balance of A and G nucleotides.	LOC100182436		+
F6U3T3	Ribosomal protein S6 kinase (EC 2.7.11.1)	Ribosomal protein S6 kinase.		+	+
F6U5F1	ATP citrate synthase (EC 2.3.3.8)	Ligase_CoA domain-containing protein.	na		+
F6U609	Nop domain-containing protein	Nop domain-containing protein.	na		+
F6U6Q9	Uncharacterized LOC100184022	Uncharacterized protein LOC100184022.	LOC100184022		+
F6U8C7	Eukaryotic translation initiation factor 3 subunit B (eIF3b) (Eukaryotic translation initiation factor 3 subunit 9)	Eukaryotic translation initiation factor 3 subunit B; Component of the eukaryotic translation initiation factor 3 (eIF-3) complex, which is involved in protein synthesis and, together with other initiation factors, stimulates binding of mRNA and methionyl-tRNAi to the 40S ribosome; Belongs to the eIF-3 subunit B family.	LOC100182767		+
F6U8F3	Protein LSM14 homolog A-B	Protein LSM14 homolog A-B isoform X1.	LOC100180168		+
F6U9X5	60S ribosomal protein L7a	60S ribosomal protein L7a.	LOC100186345		+
F6UGK1	IF rod domain-containing protein	IF rod domain-containing protein; Belongs to the intermediate filament family.	na		+
F6UK45	Kinesin-like protein	Kinesin-like protein; Belongs to the TRAFAC class myosin-kinesin ATPase superfamily. Kinesin family.		+	+
F6UQ90	Asparagine--tRNA ligase, cytoplasmic (EC 6.1.1.22) (Asparaginyl-tRNA synthetase) asparagine--tRNA ligase, cytoplasmic.		LOC100184396	+	+
F6USH9	Inosine-5'-monophosphate dehydrogenase (EC 1.1.1.205)	Inosine-5'-monophosphate dehydrogenase; Belongs to the IMPDH/GMPR family.	na		+
F6UT21	Uncharacterized protein	WD_REPEATS_REGION domain-containing protein.	na		+
F6UYD9	Endophilin-A2	Uncharacterized protein.	LOC100183862		+
F6UZS7	Glycerol-3-phosphate dehydrogenase [NAD(+)] (EC 1.1.1.8)	Glycerol-3-phosphate dehydrogenase [NAD(+)].	LOC100181104		+
F6V1M6	Uncharacterized protein	Uncharacterized protein.	meta2		+
F6V2S0	Calponin	Calponin; Thin filament-associated protein that is implicated in the regulation and modulation of smooth muscle contraction. It is capable of binding to actin, calmodulin, troponin C and tropomyosin. The interaction of calponin with actin inhibits the actomyosin Mg-ATPase activity.	na		+
F6V2Y5	Protein farnesyltransferase/geranylgeranyltransferase type-1 subunit alpha (EC 2.5.1.58) (EC 2.5.1.59) (CAAX farnesyltransferase subunit alpha) (FTase-alpha) (Ras proteins prenyltransferase subunit alpha) (Type I protein geranyl-geranyltransferase subunit alpha)	Uncharacterized protein.	fta		+
F6V899	Uncharacterized protein			+
F6V8Q9	Uncharacterized protein	Uncharacterized protein.	na		+
F6VBT4	PDZ domain-containing protein	Uncharacterized protein.	na		+
F6VDQ2	Uncharacterized protein	Uncharacterized protein.	na		+
F6VF77	dynamin GTPase (EC 3.6.5.5)	Uncharacterized protein; Belongs to the TRAFAC class dynamin-like GTPase superfamily. Dynamin/Fzo/YdjA family.		+	+
F6VFA0	Large ribosomal subunit protein uL29 (60S ribosomal protein L35)	60S ribosomal protein L35.	LOC100179536		+
F6VGW8	Translocon-associated protein subunit delta (Signal sequence receptor subunit delta)	Uncharacterized protein.	na		+
F6VIA9	Elongation factor 1-beta	Elongation factor 1-beta-like; Belongs to the EF-1-beta/EF-1-delta family.	LOC100176941		+
F6VNG2	Annexin	Annexin; Belongs to the intermediate filament family.	na		+
F6VQ02	Serine-threonine kinase receptor-associated protein	WD_REPEATS_REGION domain-containing protein.	LOC100176230	+
F6VT08	Pyruvate dehydrogenase E1 component subunit alpha (EC 1.2.4.1)	Pyruvate dehydrogenase E1 component subunit alpha; The pyruvate dehydrogenase complex catalyzes the overall conversion of pyruvate to acetyl-CoA and CO(2).	LOC100184477		+
F6VT21	Protein kinase domain-containing protein	Protein kinase domain-containing protein.	na		+
F6VV68	Uncharacterized LOC100182280	Uncharacterized protein.	LOC100182280		+
F6VWY9	Uncharacterized LOC100181352	Uncharacterized protein LOC100181352.	LOC100181352		+
F6VXD0	Electron transfer flavoprotein subunit beta (Beta-ETF)	ETF domain-containing protein.	LOC100175883		+
F6VZ12	Caldesmon	Uncharacterized protein.	na		+
F6W1H2	Coatomer subunit alpha	Coatomer subunit alpha; The coatomer is a cytosolic protein complex that binds to dilysine motifs and reversibly associates with Golgi non-clathrin- coated vesicles, which further mediate biosynthetic protein transport from the ER, via the Golgi up to the trans Golgi network.	LOC100185196	+	+
F6W4W6	Gelsolin-like domain-containing protein	Uncharacterized protein.	na		+
F6W6L5	DNA helicase (EC 3.6.4.12)	MCM domain-containing protein; Belongs to the MCM family.	na		+
F6W7B4	CD166 antigen	CD166 antigen.	LOC100175740		+
F6W8I3	Heat shock cognate 71 kDa protein	Uncharacterized protein; Belongs to the heat shock protein 70 family.	LOC100187210		+
F6WAR5	Ribosomal protein L15	Ribosomal protein L15; Belongs to the eukaryotic ribosomal protein eL15 family.	LOC100175325		+
F6WDZ2	Ribonucleotide reductase large subunit C-terminal domain-containing protein	RIBORED_LARGE domain-containing protein.	na		+
F6WH63	Junctional adhesion molecule C-like	Junctional adhesion molecule C-like isoform X1.	LOC100181537		+
F6WN97	Calponin-homology (CH) domain-containing protein	Uncharacterized protein.		+	+
F6WUH0	NADH dehydrogenase [ubiquinone] iron-sulfur protein 3, mitochondrial (Complex I-30kD) (NADH-ubiquinone oxidoreductase 30 kDa subunit)	NADH dehydrogenase [ubiquinone] iron-sulfur protein 3, mitochondrial; Belongs to the complex I 30 kDa subunit family.	LOC100183052		+
F6WWV8	Talin-2	Uncharacterized protein.	LOC100176155	+	+
F6WXR3	Uncharacterized protein	Uncharacterized protein.	na		+
F6WYW5	Protein disulfide-isomerase (EC 5.3.4.1)	Protein disulfide-isomerase.	na		+
F6X0F3	Microtubule-associated protein RP/EB family member 1	Microtubule-associated protein RP/EB family member 1 isoform X4.	LOC100181072		+
F6X189	Transmembrane 9 superfamily member	Transmembrane 9 superfamily member; Belongs to the nonaspanin (TM9SF) (TC 9.A.2) family.	LOC100181892		+
F6X7W0	Isocitrate dehydrogenase [NAD] subunit gamma, mitochondrial-like	Isocitrate dehydrogenase [NAD] subunit gamma, mitochondrial-like.	LOC100186950		+
F6XCK4	Adenosylhomocysteinase	Adenosylhomocysteinase; Belongs to the adenosylhomocysteinase family.	LOC100184688		+
F6XE85	Cytokine-like nuclear factor N-PAC (Glyoxylate reductase 1 homolog) (Nuclear protein NP60) (Putative oxidoreductase GLYR1)	Glyoxylate/succinic semialdehyde reductase 1 isoform X2.	LOC100180692		+
F6XH64	Tetratricopeptide SHNi-TPR domain-containing protein	TPR_REGION domain-containing protein.	na		+
F6XIP9	Eukaryotic translation initiation factor 3 subunit D (eIF3d) (Eukaryotic translation initiation factor 3 subunit 7)	Eukaryotic translation initiation factor 3 subunit D; mRNA cap-binding component of the eukaryotic translation initiation factor 3 (eIF-3) complex, which is involved in protein synthesis of a specialized repertoire of mRNAs and, together with other initiation factors, stimulates binding of mRNA and methionyl-tRNAi to the 40S ribosome. The eIF-3 complex specifically targets and initiates translati…	LOC100181450		+
F6XIQ9	Aspartate aminotransferase (EC 2.6.1.1)	Aspartate aminotransferase.	LOC100179315		+
F6XLK3	L-lactate dehydrogenase (EC 1.1.1.27)	L-lactate dehydrogenase; Belongs to the LDH/MDH superfamily.	LOC100174998		+
F6XMA0	T-complex protein 1 subunit delta	T-complex protein 1 subunit delta.	LOC100176488		+
F6XMP8	Polyadenylate-binding protein	Uncharacterized protein.	na		+
F6XMT9	RRM domain-containing protein	Uncharacterized protein.	na		+
F6XQS7	Arrestin C-terminal-like domain-containing protein	Arrestin_C domain-containing protein.	na		+
F6XTZ6	NAC-A/B domain-containing protein	NAC-A/B domain-containing protein.	na		+
F6XZ43	ATP-binding cassette sub-family E member 1	ATP-binding cassette sub-family E member 1.	LOC100184673		+
F6Y4V4	E2 ubiquitin-conjugating enzyme (EC 2.3.2.23)	Ubiquitin-conjugating enzyme E2-17 kDa; Belongs to the ubiquitin-conjugating enzyme family.	LOC100175624		+
F6Y5B7	E2 ubiquitin-conjugating enzyme (EC 2.3.2.23)	Ubiquitin-conjugating enzyme E2-17 kDa; Belongs to the ubiquitin-conjugating enzyme family.	LOC100185831		+
F6Y6V2	Uncharacterized protein	Uncharacterized protein.	na		+
F6YAX2	Uncharacterized LOC100184933	Uncharacterized protein LOC100184933.	LOC100184933		+
F6YB21	Large ribosomal subunit protein eL42 (60S ribosomal protein L36a)	60S ribosomal protein L44; Belongs to the eukaryotic ribosomal protein eL42 family.	LOC100180220		+
F6YCN8	Troponin C, skeletal muscle Troponin C, skeletal muscle.		LOC100185478	+
F6YDF4	Multifunctional fusion protein [Includes: Delta-1-pyrroline-5-carboxylate dehydrogenase (P5C dehydrogenase) (L-glutamate gamma-semialdehyde dehydrogenase); L-glutamate gamma-semialdehyde dehydrogenase (EC 1.2.1.88)]	Delta-1-pyrroline-5-carboxylate dehydrogenase; Belongs to the aldehyde dehydrogenase family.	LOC100179556		+
F6YEG0	Peptidase M3A/M3B catalytic domain-containing protein	Peptidase_M3 domain-containing protein.		+	+
F6YF21	Uncharacterized protein	Uncharacterized protein.	na		+
F6YF25	VWFA domain-containing protein	VWFA domain-containing protein.	na		+
F6YGK4	RRM domain-containing protein	Uncharacterized protein.		+
F6YGR5	Sorting nexin	Sorting nexin; Involved in several stages of intracellular trafficking.	na		+
F6YIL9	Rab GDP dissociation inhibitor	Rab GDP dissociation inhibitor; Regulates the GDP/GTP exchange reaction of most RAB proteins by inhibiting the dissociation of GDP from them, and the subsequent binding of GTP; Belongs to the Rab GDI family.	na		+
F6YKX8	60S ribosomal protein L3	Uncharacterized protein.	LOC100177118		+
F6YLI3	Phosphotransferase (EC 2.7.1.-)	Phosphotransferase.	na		+
F6YMZ5	Small ribosomal subunit protein eS28 (40S ribosomal protein S28)	Uncharacterized protein.	na		+
F6YNJ1	Uncharacterized protein HATPase_c domain-containing protein.			+	+
F6YR14	Major facilitator superfamily (MFS) profile domain-containing protein	MFS domain-containing protein; Belongs to the major facilitator superfamily. Sugar transporter (TC 2.A.1.1) family.	na		+
F6YR71	peptidylprolyl isomerase (EC 5.2.1.8)	Peptidylprolyl isomerase.	na		+
F6YRG2	Caveolin	Caveolin; May act as a scaffolding protein within caveolar membranes. Interacts directly with G-protein alpha subunits and can functionally regulate their activity; Belongs to the caveolin family.	na		+
F6YRR0	Large ribosomal subunit protein uL13 (60S ribosomal protein L13a)	60S ribosomal protein L13a; Belongs to the universal ribosomal protein uL13 family.	LOC101243418		+
F6YWN2	NADH dehydrogenase [ubiquinone] 1 alpha subcomplex subunit 7 (Complex I-B14.5a) (NADH-ubiquinone oxidoreductase subunit B14.5a)	NADH dehydrogenase [ubiquinone] 1 alpha subcomplex subunit 7-like.	LOC100176555		+
F6Z092	Angiotensin-converting enzyme (EC 3.4.-.-)	Angiotensin-converting enzyme.	LOC100177115		+
F6Z1E3	Small ribosomal subunit protein eS1	40S ribosomal protein S3a; Belongs to the eukaryotic ribosomal protein eS1 family.	LOC100183027		+
F6Z215	Mitochondrial cytochrome c oxidase subunit VIc/VIIs domain-containing protein	COX6C domain-containing protein.	na		+
F6Z3X0	Fibrillar collagen NC1 domain-containing protein	Fibrillar collagen NC1 domain-containing protein.	na		+
F6Z423	serine--tRNA ligase (EC 6.1.1.11) (Seryl-tRNA synthetase)	AA_TRNA_LIGASE_II domain-containing protein.	LOC100183239		+
F6ZBX3	Peptidase S1 domain-containing protein	Peptidase S1 domain-containing protein.	na		+
F6ZF70	Isocitrate dehydrogenase [NADP] (EC 1.1.1.42)	Isocitrate dehydrogenase [NADP]; Belongs to the isocitrate and isopropylmalate dehydrogenases family.	na		+
F6ZJB9	MICOS complex subunit MIC60 (Mitofilin)	MICOS complex subunit MIC60; Component of the MICOS complex, a large protein complex of the mitochondrial inner membrane that plays crucial roles in the maintenance of crista junctions, inner membrane architecture, and formation of contact sites to the outer membrane.		+	+
F6ZKI9	Uncharacterized protein	40S_S4_C domain-containing protein.	na		+
F6ZX85	VWFA domain-containing protein	Uncharacterized protein.	na		+
F6ZX95	VWFA domain-containing protein	Uncharacterized protein.	na		+
F6ZZF2	phosphoenolpyruvate carboxykinase (GTP) (EC 4.1.1.32)	Uncharacterized protein.	LOC100177066		+
F7A1R5	Phospholipase A-2-activating protein Uncharacterized protein.			+
F7A3X7	NADH dehydrogenase [ubiquinone] 1 beta subcomplex subunit 8, mitochondrial	NADH dehydrogenase [ubiquinone] 1 beta subcomplex subunit 8, mitochondrial.	LOC100184020		+
F7A429	transketolase (EC 2.2.1.1)	Transket_pyr domain-containing protein.	na		+
F7A5D0	Nucleolin like protein CiRGG1	Uncharacterized protein.	cirgg1		+
F7A5J2	rRNA 2'-O-methyltransferase fibrillarin (Histone-glutamine methyltransferase)	rRNA 2'-O-methyltransferase fibrillarin.	LOC100186181		+
F7A9Q6	U2A'/phosphoprotein 32 family A C-terminal domain-containing protein	LRRcap domain-containing protein.	na		+
F7ACZ6	Uncharacterized protein	Uncharacterized protein.	na		+
F7ADR7	Long-chain specific acyl-CoA dehydrogenase, mitochondrial-like	Long-chain specific acyl-CoA dehydrogenase, mitochondrial-like isoform X3.	LOC100180056		+
F7AEC5	Beta-catenin	Uncharacterized protein.	Cibeta-catenin	+	+
F7AEV2	Arp2/3 complex 34 kDa subunit	Arp2/3 complex 34 kDa subunit; Functions as actin-binding component of the Arp2/3 complex which is involved in regulation of actin polymerization and together with an activating nucleation-promoting factor (NPF) mediates the formation of branched actin networks.	LOC100179260	+	+
F7AJP1	Aspartate aminotransferase (EC 2.6.1.1)	Aspartate aminotransferase.	LOC100184965		+
F7AKV1	Villin-1	Villin-1 isoform X2.	LOC100185031		+
F7AMR5	40S ribosomal protein S6	40S ribosomal protein S6; Belongs to the eukaryotic ribosomal protein eS6 family.	LOC100181712		+
F7AMW5	Small ribosomal subunit protein uS8 (40S ribosomal protein S15a)	Uncharacterized protein; Belongs to the universal ribosomal protein uS8 family.	na		+
F7ANT6	Cytochrome c oxidase subunit 5A, mitochondrial (Cytochrome c oxidase polypeptide Va)	Cytochrome c oxidase subunit 5A, mitochondrial-like.	LOC100181337		+
F7AQA9	alanine transaminase (EC 2.6.1.2)	Aminotran_1_2 domain-containing protein.	na		+
F7AQE7	Neuronal-specific septin-3	Neuronal-specific septin-3; Belongs to the TRAFAC class TrmE-Era-EngA-EngB-Septin-like GTPase superfamily. Septin GTPase family.	LOC100180404		+
F7AUJ3	DNA replication licensing factor MCM7 (EC 3.6.4.12)	DNA replication licensing factor MCM7; Acts as component of the mcm2-7 complex (mcm complex) which is the putative replicative helicase essential for 'once per cell cycle' DNA replication initiation and elongation in eukaryotic cells. The active ATPase sites in the mcm2-7 ring are formed through the interaction surfaces of two neighboring subunits such that a critical structure of a conserved arg…	MCM7		+
F7AV16	EF-hand domain-containing protein	Uncharacterized protein.	na		+
F7AX62	Glucose-6-phosphate 1-dehydrogenase (EC 1.1.1.49)	Glucose-6-phosphate 1-dehydrogenase; Catalyzes the rate-limiting step of the oxidative pentose- phosphate pathway, which represents a route for the dissimilation of carbohydrates besides glycolysis.	na		+
F7AZD3	Glucose-6-phosphate isomerase (EC 5.3.1.9)	Glucose-6-phosphate isomerase; Belongs to the GPI family.	na		+
F7B059	Flotillin Flotillin; Belongs to the band 7/mec-2 family. Flotillin subfamily.			+	+
F7B0T1	Acetyl-coenzyme A synthetase (EC 6.2.1.1)	Acetyl-coenzyme A synthetase.	na		+
F7B1Z2	RRM domain-containing protein	Uncharacterized protein.	na		+
F7B2L3	Small ribosomal subunit protein uS19 (40S ribosomal protein S15)	Uncharacterized protein; Belongs to the universal ribosomal protein uS19 family.	LOC100183019		+
F7B2X5	Vesicular integral-membrane protein VIP36	Vesicular integral-membrane protein VIP36.	LOC100176828		+
F7B6E8	Bifunctional purine biosynthesis protein ATIC (EC 2.1.2.3) (EC 3.5.4.10) (AICAR transformylase/inosine monophosphate cyclohydrolase)	MGS domain-containing protein.	LOC100178564		+
F7BA18	DNA replication licensing factor MCM5 (EC 3.6.4.12)	DNA helicase; Belongs to the MCM family.	na		+
F7BAT7	Prohibitin	Prohibitin.	na		+
F7BB43	Uncharacterized protein	Uncharacterized protein.	na		+
F7BBQ5	Nucleoside diphosphate kinase (EC 2.7.4.6)	Nucleoside diphosphate kinase.	na		+
F7BEF3	T-complex protein 1 subunit beta (CCT-beta)	Uncharacterized protein.	LOC100181431		+
F7BH30	creatine kinase (EC 2.7.3.2)	Creatine kinase M-type isoform X3; Belongs to the ATP:guanido phosphotransferase family.	LOC100176946		+
F7BIS6	Sushi domain-containing protein	Uncharacterized protein.	na		+
F7BKE7	AAA+ ATPase domain-containing protein	Uncharacterized protein.	na		+
F7BKT8	Coatomer subunit beta'	Coatomer subunit beta; The coatomer is a cytosolic protein complex that binds to dilysine motifs and reversibly associates with Golgi non-clathrin- coated vesicles, which further mediate biosynthetic protein transport from the ER, via the Golgi up to the trans Golgi network. Coatomer complex is required for budding from Golgi membranes, and is essential for the retrograde Golgi-to-ER transport of…	LOC100178403		+
F7BL29	IF rod domain-containing protein	Glial fibrillary acidic protein; Belongs to the intermediate filament family.	LOC100182102		+
F7BNW5	Proliferation-associated protein 2G4	Peptidase_M24 domain-containing protein.	LOC100179870		+
H2XJF4	Serine hydroxymethyltransferase (EC 2.1.2.1)	Serine hydroxymethyltransferase; Interconversion of serine and glycine. Belongs to the SHMT family.	LOC100187164		+
H2XNI9	NADH dehydrogenase [ubiquinone] iron-sulfur protein 4, mitochondrial	Uncharacterized protein.		+
H2XSQ8	Large ribosomal subunit protein eL24 (60S ribosomal protein L24) Uncharacterized protein.			+
H2XTV2	Troponin I	Uncharacterized protein.	LOC100179388	+
H2XUQ6	Hyaluronan/mRNA-binding protein domain-containing protein	HABP4_PAI-RBP1 domain-containing protein.	na		+
H2XUY4	F-actin-capping protein subunit beta	F-actin-capping protein subunit beta; F-actin-capping proteins bind in a Ca(2+)-independent manner to the fast growing ends of actin filaments (barbed end) thereby blocking the exchange of subunits at these ends. Unlike other capping proteins (such as gelsolin and severin), these proteins do not sever actin filaments.	capzb		+
H2XW16	Uncharacterized protein Actin-related protein 2; ATP-binding component of the Arp2/3 complex, a multiprotein complex that mediates actin polymerization upon stimulation by nucleation-promoting factor (NPF). The Arp2/3 complex mediates the formation of branched actin networks in the cytoplasm, providing the force for cell motility. Seems to contact the pointed end of the daughter actin filament.			+
H2XWP0	Ras-related protein Rab-3 Ras-related protein Rab-3.			+
H2XY03	D-3-phosphoglycerate dehydrogenase (EC 1.1.1.95)	D-3-phosphoglycerate dehydrogenase; Belongs to the D-isomer specific 2-hydroxyacid dehydrogenase family.		+
H2Y2G2	Vinculin (Metavinculin)	Vinculin.	LOC100185663	+
H2Y3H5	small monomeric GTPase (EC 3.6.5.2) Uncharacterized protein.		Rap1b	+
L7N0R5	Enoyl-CoA hydratase	Uncharacterized protein; Belongs to the enoyl-CoA hydratase/isomerase family.	na		+
L7N0S7	ATP synthase subunit alpha	ATP synthase subunit alpha; Produces ATP from ADP in the presence of a proton gradient across the membrane.	ciatpsyna		+
L7N0T5	Tubulin alpha chain	Tubulin alpha chain; Tubulin is the major constituent of microtubules. It binds two moles of GTP, one at an exchangeable site on the beta chain and one at a non-exchangeable site on the alpha chain.	LOC100181688		+
Q4H383	mitogen-activated protein kinase kinase (EC 2.7.12.2) Mitogen-activated protein kinase kinase; Belongs to the protein kinase superfamily.		mapkk1/2	+
Q4H3L5	Mitogen-activated protein kinase	Mitogen-activated protein kinase; Belongs to the protein kinase superfamily. Ser/Thr protein kinase family. MAP kinase subfamily.	Ci-ERK1/2	+	+
Q589R6	LIM and SH3 protein (Lasp)	LIM and SH3 protein isoform X1.	lasp		+
Q68A32	Translocating chain-associated membrane protein	Translocating chain-associated membrane protein; Belongs to the TRAM family.	Ci-Tram1/2		+
Q7YT82	RhoA protein (EC 3.6.1.47) RhoA protein.		rhoc	+	+
Q86SC5	Thymosin beta homologue	Thymosin beta HOMOLOGUE.	Ci-thymosin beta		+
Q8TA66	G-protein coupled receptor like protein	G-protein coupled receptor like protein.	CiNut	+	+
Q8WSS2	G protein alpha subunit Gi G protein alpha subunit Gi splicing variant CiGi1a.		CiGi1	+	+

## Sheet: Annotation from STRING
UniProtKB ID	UniProtKB annotation - release 2024_04	STRING annotation - Version 12.0	NCBI Gene Name	#node MetL-SwL	#node MetL-SetL	#node SetL-SwL	category	term ID	term description	identifier
F6R1X5	Cell division cycle 42	Uncharacterized protein.	cdc42		+	+	GO Component	GO:0043005	Neuron projection	7719.ENSCINP00000001500
F6R1X5					+	+	GO Component	GO:0044309	Neuron spine	7719.ENSCINP00000001500
F6R1X5					+	+	GO Process	GO:0048667	Cell morphogenesis involved in neuron differentiation	7719.ENSCINP00000001500
F6R1X5					+	+	GO Process	GO:0048699	Generation of neurons	7719.ENSCINP00000001500
F6R1X5					+	+	GO Process	GO:0007399	Nervous system development	7719.ENSCINP00000001500
F6R1X5					+	+	GO Process	GO:0022008	Neurogenesis	7719.ENSCINP00000001500
F6R1X5					+	+	GO Process	GO:0048666	Neuron development	7719.ENSCINP00000001500
F6R1X5					+	+	GO Process	GO:0030182	Neuron differentiation	7719.ENSCINP00000001500
F6R1X5					+	+	GO Process	GO:0031175	Neuron projection development	7719.ENSCINP00000001500
F6R1X5					+	+	GO Process	GO:0048812	Neuron projection morphogenesis	7719.ENSCINP00000001500
F6R1X5					+	+	GO Process	GO:0106027	Neuron projection organization	7719.ENSCINP00000001500
F6R1X5					+	+	Reactome	MAP-9675108	Nervous system development	7719.ENSCINP00000001500
F6PH03	Cadherin domain-containing protein	Uncharacterized protein; Cadherins are calcium-dependent cell adhesion proteins.	ci-cadherin	+	+		GO Process	GO:0007399	Nervous system development	7719.ENSCINP00000013407
F6PH03				+	+		GO Process	GO:0022008	Neurogenesis	7719.ENSCINP00000013408
F7AEC5	Beta-catenin	Uncharacterized protein.	Cibeta-catenin	+	+		GO Process	GO:0048699	Generation of neurons	7719.ENSCINP00000014417
F7AEC5				+	+		GO Process	GO:0007399	Nervous system development	7719.ENSCINP00000014417
F7AEC5				+	+		GO Process	GO:0022008	Neurogenesis	7719.ENSCINP00000014417
F7AEC5				+	+		GO Process	GO:0048666	Neuron development	7719.ENSCINP00000014417
F7AEC5				+	+		GO Process	GO:0030182	Neuron differentiation	7719.ENSCINP00000014417
F7AEC5				+	+		GO Process	GO:0031175	Neuron projection development	7719.ENSCINP00000014417
F7AEC5				+	+		GO Process	GO:1990138	Neuron projection extension	7719.ENSCINP00000014417
F7AEC5				+	+		GO Process	GO:0048812	Neuron projection morphogenesis	7719.ENSCINP00000014417
F7AEC5				+	+		GO Process	GO:0051962	Positive regulation of nervous system development	7719.ENSCINP00000014417
F7AEC5				+	+		GO Process	GO:0002052	Positive regulation of neuroblast proliferation	7719.ENSCINP00000014417
F7AEC5				+	+		GO Process	GO:0050769	Positive regulation of neurogenesis	7719.ENSCINP00000014417
F7AEC5				+	+		GO Process	GO:0051960	Regulation of nervous system development	7719.ENSCINP00000014417
F7AEC5				+	+		GO Process	GO:1902692	Regulation of neuroblast proliferation	7719.ENSCINP00000014417
F7AEC5				+	+		GO Process	GO:0050767	Regulation of neurogenesis	7719.ENSCINP00000014417
Q8TA66	G-protein coupled receptor like protein	G-protein coupled receptor like protein.	CiNut	+			GO Component	GO:0043005	Neuron projection	7719.ENSCINP00000005846
Q8TA66				+			GO Process	GO:0050877	Nervous system process	7719.ENSCINP00000005845
Q4H3L5	Mitogen-activated protein kinase	Mitogen-activated protein kinase; Belongs to the protein kinase superfamily. Ser/Thr protein kinase family. MAP kinase subfamily.	Ci-ERK1/2	+		+	Reactome	MAP-9675108	Nervous system development	7719.ENSCINP00000014552
F6Q5K0	Catenin alpha-2	Uncharacterized protein.		+		+	GO Process	GO:0007399	Nervous system development	7719.ENSCINP00000018199
F6Q9P9	Glycine--tRNA ligase (EC 6.1.1.14) (Diadenosine tetraphosphate synthetase)	Uncharacterized protein.		+		+	COMPARTMENTS	GOCC:0043005	Neuron projection	7719.ENSCINP00000018158
F6Q9P9				+		+	GO Component	GO:0043005	Neuron projection	7719.ENSCINP00000018157
F6TZA7	Armadillo segment polarity protein	Uncharacterized protein.			+		GO Process	GO:0048699	Generation of neurons	7719.ENSCINP00000025972
F6TZA7					+		GO Process	GO:0007399	Nervous system development	7719.ENSCINP00000025972
F6TZA7					+		GO Process	GO:0022008	Neurogenesis	7719.ENSCINP00000025972
F6TZA7					+		GO Process	GO:0048666	Neuron development	7719.ENSCINP00000025972
F6TZA7					+		GO Process	GO:0030182	Neuron differentiation	7719.ENSCINP00000025972
F6TZA7					+		GO Process	GO:0031175	Neuron projection development	7719.ENSCINP00000025972
F6TZA7					+		GO Process	GO:1990138	Neuron projection extension	7719.ENSCINP00000025972
F6TZA7					+		GO Process	GO:0048812	Neuron projection morphogenesis	7719.ENSCINP00000025972
F6TZA7					+		GO Process	GO:0051962	Positive regulation of nervous system development	7719.ENSCINP00000025972
F6TZA7					+		GO Process	GO:0002052	Positive regulation of neuroblast proliferation	7719.ENSCINP00000025972
F6TZA7					+		GO Process	GO:0050769	Positive regulation of neurogenesis	7719.ENSCINP00000025972
F6TZA7					+		GO Process	GO:0051960	Regulation of nervous system development	7719.ENSCINP00000025972
F6TZA7					+		GO Process	GO:1902692	Regulation of neuroblast proliferation	7719.ENSCINP00000025972
F6TZA7					+		GO Process	GO:0050767	Regulation of neurogenesis	7719.ENSCINP00000025972
F6U3T3	Ribosomal protein S6 kinase (EC 2.7.11.1)	Ribosomal protein S6 kinase.			+	+	Reactome	MAP-112316	Neuronal System	7719.ENSCINP00000011574
F6U3T3					+	+	Reactome	MAP-112314	Neurotransmitter receptors and postsynaptic signal transmission	7719.ENSCINP00000011573
F6UK45	Kinesin-like protein	Kinesin-like protein; Belongs to the TRAFAC class myosin-kinesin ATPase superfamily. Kinesin family.		+	+		COMPARTMENTS	GOCC:0043005	Neuron projection	7719.ENSCINP00000003417
F6UK45				+	+		GO Component	GO:0043005	Neuron projection	7719.ENSCINP00000003415
F6UK45				+	+		GO Component	GO:0120111	Neuron projection cytoplasm	7719.ENSCINP00000003416
F6UK45				+	+		GO Process	GO:0098971	Anterograde dendritic transport of neurotransmitter receptor complex	7719.ENSCINP00000003414
F6UK45				+	+		GO Process	GO:0048667	Cell morphogenesis involved in neuron differentiation	7719.ENSCINP00000003410
F6UK45				+	+		GO Process	GO:0048699	Generation of neurons	7719.ENSCINP00000003411
F6UK45				+	+		GO Process	GO:0007399	Nervous system development	7719.ENSCINP00000003405
F6UK45				+	+		GO Process	GO:0022008	Neurogenesis	7719.ENSCINP00000003406
F6UK45				+	+		GO Process	GO:0048666	Neuron development	7719.ENSCINP00000003409
F6UK45				+	+		GO Process	GO:0030182	Neuron differentiation	7719.ENSCINP00000003407
F6UK45				+	+		GO Process	GO:0031175	Neuron projection development	7719.ENSCINP00000003408
F6UK45				+	+		GO Process	GO:0097485	Neuron projection guidance	7719.ENSCINP00000003413
F6UK45				+	+		GO Process	GO:0048812	Neuron projection morphogenesis	7719.ENSCINP00000003412
F6V899	Uncharacterized protein			+	+		Reactome	MAP-6794361	Neurexins and neuroligins	7719.ENSCINP00000010847
F6V899				+	+		Reactome	MAP-112316	Neuronal System	7719.ENSCINP00000010846
F6VF77	dynamin GTPase (EC 3.6.5.5)	Uncharacterized protein; Belongs to the TRAFAC class dynamin-like GTPase superfamily. Dynamin/Fzo/YdjA family.		+	+	+	Reactome	MAP-9675108	Nervous system development	7719.ENSCINP00000004680
F6WN97	Calponin-homology (CH) domain-containing protein	Uncharacterized protein.		+	+		STRING clusters	CL:19513	Mixed, incl. GTPase-activator protein for Rho-like GTPases, and Central nervous system neuron differentiation	7719.ENSCINP00000006743
F6WN97				+	+		STRING clusters	CL:19512	Mostly uncharacterized, incl. Alpha-N-acetylglucosaminidase, and Central nervous system neuron differentiation	7719.ENSCINP00000006742
F6YEG0	Peptidase M3A/M3B catalytic domain-containing protein	Peptidase_M3 domain-containing protein.		+	+		InterPro	IPR024077	Neurolysin/Thimet oligopeptidase, domain 2	7719.ENSCINP00000017105
F6YEG0				+	+		InterPro	IPR024080	Neurolysin/Thimet oligopeptidase, N-terminal	7719.ENSCINP00000017106
F6YGK4	RRM domain-containing protein	Uncharacterized protein.		+		+	GO Process	GO:0007399	Nervous system development	7719.ENSCINP00000008726
F6YNJ1	Uncharacterized protein HATPase_c domain-containing protein.				+	+	Reactome	MAP-9675108	Nervous system development	7719.ENSCINP00000023416
F6ZJB9	MICOS complex subunit MIC60 (Mitofilin)	MICOS complex subunit MIC60; Component of the MICOS complex, a large protein complex of the mitochondrial inner membrane that plays crucial roles in the maintenance of crista junctions, inner membrane architecture, and formation of contact sites to the outer membrane.			+	+	GO Process	GO:0070050	Neuron cellular homeostasis	7719.ENSCINP00000027819
F7A1R5	Phospholipase A-2-activating protein Uncharacterized protein.			+	+		GO Process	GO:0007399	Nervous system development	7719.ENSCINP00000017077
F7A1R5				+	+		GO Process	GO:2001224	Positive regulation of neuron migration	7719.ENSCINP00000017079
F7A1R5				+	+		GO Process	GO:2001222	Regulation of neuron migration	7719.ENSCINP00000017078
F7B059	Flotillin Flotillin; Belongs to the band 7/mec-2 family. Flotillin subfamily.				+		Reactome	MAP-112316	Neuronal System	7719.ENSCINP00000017998
Q8WSS2	G protein alpha subunit Gi G protein alpha subunit Gi splicing variant CiGi1a.		CiGi1	+	+	+	Reactome	MAP-112316	Neuronal System	7719.ENSCINP00000010912
Q8WSS2				+	+	+	Reactome	MAP-112314	Neurotransmitter receptors and postsynaptic signal transmission	7719.ENSCINP00000010912
H2XNI9	NADH dehydrogenase [ubiquinone] iron-sulfur protein 4, mitochondrial	Uncharacterized protein.		+		+	GO Process	GO:0007417	Central nervous system development	7719.ENSCINP00000031223
H2XNI9				+		+	GO Process	GO:0007399	Nervous system development	7719.ENSCINP00000031222
H2XSQ8	Large ribosomal subunit protein eL24 (60S ribosomal protein L24) Uncharacterized protein.			+		+	GO Process	GO:0048667	Cell morphogenesis involved in neuron differentiation	7719.ENSCINP00000032698
H2XSQ8				+		+	GO Process	GO:0048699	Generation of neurons	7719.ENSCINP00000032699
H2XSQ8				+		+	GO Process	GO:0021675	Nerve development	7719.ENSCINP00000032693
H2XSQ8				+		+	GO Process	GO:0007399	Nervous system development	7719.ENSCINP00000032692
H2XSQ8				+		+	GO Process	GO:0022008	Neurogenesis	7719.ENSCINP00000032694
H2XSQ8				+		+	GO Process	GO:0048666	Neuron development	7719.ENSCINP00000032697
H2XSQ8				+		+	GO Process	GO:0030182	Neuron differentiation	7719.ENSCINP00000032695
H2XSQ8				+		+	GO Process	GO:0031175	Neuron projection development	7719.ENSCINP00000032696
H2XSQ8				+		+	GO Process	GO:0097485	Neuron projection guidance	7719.ENSCINP00000032701
H2XSQ8				+		+	GO Process	GO:0048812	Neuron projection morphogenesis	7719.ENSCINP00000032700
H2XW16	Uncharacterized protein Actin-related protein 2; ATP-binding component of the Arp2/3 complex, a multiprotein complex that mediates actin polymerization upon stimulation by nucleation-promoting factor (NPF). The Arp2/3 complex mediates the formation of branched actin networks in the cytoplasm, providing the force for cell motility. Seems to contact the pointed end of the daughter actin filament.			+			Reactome	MAP-9675108	Nervous system development	7719.ENSCINP00000033850
H2XY03	D-3-phosphoglycerate dehydrogenase (EC 1.1.1.95)	D-3-phosphoglycerate dehydrogenase; Belongs to the D-isomer specific 2-hydroxyacid dehydrogenase family.		+			GO Process	GO:0007417	Central nervous system development	7719.ENSCINP00000034537
H2XY03				+			GO Process	GO:0048699	Generation of neurons	7719.ENSCINP00000034538
H2XY03				+			GO Process	GO:0007399	Nervous system development	7719.ENSCINP00000034539
H2XY03				+			GO Process	GO:0022008	Neurogenesis	7719.ENSCINP00000034540
H2XY03				+			GO Process	GO:0048666	Neuron development	7719.ENSCINP00000034541
H2XY03				+			GO Process	GO:0030182	Neuron differentiation	7719.ENSCINP00000034542
H2XY03				+			GO Process	GO:0031175	Neuron projection development	7719.ENSCINP00000034543
F6Q6Q9	IF rod domain-containing protein	Glial fibrillary acidic protein; Belongs to the intermediate filament family.	LOC100175966	+	+		GO Component	GO:0043005	Neuron projection	7719.ENSCINP00000018160
F6WWV8	Talin-2	Uncharacterized protein.	LOC100176155	+		+	Reactome	MAP-9675108	Nervous system development	7719.ENSCINP00000019390
F6VQ02	Serine-threonine kinase receptor-associated protein	WD_REPEATS_REGION domain-containing protein.	LOC100176230	+	+		GO Process	GO:0048699	Generation of neurons	7719.ENSCINP00000000933
F6VQ02				+	+		GO Process	GO:0007399	Nervous system development	7719.ENSCINP00000000933
F6VQ02				+	+		GO Process	GO:0022008	Neurogenesis	7719.ENSCINP00000000933
F6VQ02				+	+		GO Process	GO:0030182	Neuron differentiation	7719.ENSCINP00000000933
F6SHN0	Beta-hexosaminidase (EC 3.2.1.52)	Beta-hexosaminidase.	LOC100178428			+	GO Process	GO:0007272	Ensheathment of neurons	7719.ENSCINP00000008913
F6SHN0						+	GO Process	GO:0007399	Nervous system development	7719.ENSCINP00000008913
F6SHN0						+	GO Process	GO:0050877	Nervous system process	7719.ENSCINP00000008913
F6SHN0						+	GO Process	GO:0022008	Neurogenesis	7719.ENSCINP00000008913
F6SHN0						+	GO Process	GO:0050905	Neuromuscular process	7719.ENSCINP00000008913
F7AEV2	Arp2/3 complex 34 kDa subunit	Arp2/3 complex 34 kDa subunit; Functions as actin-binding component of the Arp2/3 complex which is involved in regulation of actin polymerization and together with an activating nucleation-promoting factor (NPF) mediates the formation of branched actin networks.	LOC100179260	+		+	Reactome	MAP-9675108	Nervous system development	7719.ENSCINP00000002402
H2XTV2	Troponin I	Uncharacterized protein.	LOC100179388	+	+	+	GO Process	GO:0050877	Nervous system process	7719.ENSCINP00000033086
H2XTV2				+	+	+	GO Process	GO:0050905	Neuromuscular process	7719.ENSCINP00000033086
F6TEZ1	Actin-related protein 2/3 complex subunit	Actin-related protein 2/3 complex subunit; Functions as component of the Arp2/3 complex which is involved in regulation of actin polymerization and together with an activating nucleation-promoting factor (NPF) mediates the formation of branched actin networks.	LOC100182145	+	+		Reactome	MAP-9675108	Nervous system development	7719.ENSCINP00000009296
H2XWP0	Ras-related protein Rab-3 Ras-related protein Rab-3.				+		STRING clusters	CL:12524	Mixed, incl. Dopamine Neurotransmitter Release Cycle, and Norepinephrine Neurotransmitter Release Cycle	7719.ENSCINP00000034074
H2XWP0					+		STRING clusters	CL:12527	Mixed, incl. Dopamine Neurotransmitter Release Cycle, and RIMS-binding protein 1/2/3	7719.ENSCINP00000034074
H2XWP0					+		STRING clusters	CL:12518	Mixed, incl. Neurotransmitter release cycle, and Synaptic vesicle exocytosis	7719.ENSCINP00000034074
H2XWP0					+		STRING clusters	CL:12513	Mixed, incl. Sialic acid transport, and Neurotransmitter release cycle	7719.ENSCINP00000034074
H2XWP0					+		STRING clusters	CL:12517	Neurotransmitter release cycle, and Exocytosis	7719.ENSCINP00000034074
H2XWP0					+		STRING clusters	CL:12522	Neurotransmitter release cycle, and Neurotransmitter loading into synaptic vesicle	7719.ENSCINP00000034074
F6UQ90	Asparagine--tRNA ligase, cytoplasmic (EC 6.1.1.22) (Asparaginyl-tRNA synthetase) asparagine--tRNA ligase, cytoplasmic.		LOC100184396	+	+		GO Process	GO:0007417	Central nervous system development	7719.ENSCINP00000016694
F6UQ90				+	+		GO Process	GO:0007399	Nervous system development	7719.ENSCINP00000016694
F6W1H2	Coatomer subunit alpha Coatomer subunit alpha; The coatomer is a cytosolic protein complex that binds to dilysine motifs and reversibly associates with Golgi non-clathrin- coated vesicles, which further mediate biosynthetic protein transport from the ER, via the Golgi up to the trans Golgi network.		LOC100185196	+	+	+	GO Component	GO:0043005	Neuron projection	7719.ENSCINP00000018763
F6YCN8	Troponin C, skeletal muscle Troponin C, skeletal muscle.		LOC100185478	+			GO Process	GO:0050877	Nervous system process	7719.ENSCINP00000012854
F6YCN8				+			GO Process	GO:0050905	Neuromuscular process	7719.ENSCINP00000012855
H2Y2G2	Vinculin (Metavinculin)	Vinculin.	LOC100185663			+	GO Process	GO:0048667	Cell morphogenesis involved in neuron differentiation	7719.ENSCINP00000036097
H2Y2G2						+	GO Process	GO:0048699	Generation of neurons	7719.ENSCINP00000036097
H2Y2G2						+	GO Process	GO:0007399	Nervous system development	7719.ENSCINP00000036097
H2Y2G2						+	GO Process	GO:0022008	Neurogenesis	7719.ENSCINP00000036097
H2Y2G2						+	GO Process	GO:0048666	Neuron development	7719.ENSCINP00000036097
H2Y2G2						+	GO Process	GO:0030182	Neuron differentiation	7719.ENSCINP00000036097
H2Y2G2						+	GO Process	GO:0031175	Neuron projection development	7719.ENSCINP00000036097
H2Y2G2						+	GO Process	GO:1990138	Neuron projection extension	7719.ENSCINP00000036097
H2Y2G2						+	GO Process	GO:0048812	Neuron projection morphogenesis	7719.ENSCINP00000036097
Q4H383	mitogen-activated protein kinase kinase (EC 2.7.12.2) Mitogen-activated protein kinase kinase; Belongs to the protein kinase superfamily.		mapkk1/2	+		+	Reactome	MAP-9675108	Nervous system development	7719.ENSCINP00000008465
F6TXJ2	Ig-like domain-containing protein Uncharacterized protein.		ncam	+	+		Reactome	MAP-9675108	Nervous system development	7719.ENSCINP00000010324
H2Y3H5	small monomeric GTPase (EC 3.6.5.2) Uncharacterized protein.		Rap1b	+		+	GO Process	GO:0046929	Negative regulation of neurotransmitter secretion	7719.ENSCINP00000036462
H2Y3H5				+		+	GO Process	GO:0051589	Negative regulation of neurotransmitter transport	7719.ENSCINP00000036464
H2Y3H5				+		+	GO Process	GO:0001505	Regulation of neurotransmitter levels	7719.ENSCINP00000036460
H2Y3H5				+		+	GO Process	GO:0046928	Regulation of neurotransmitter secretion	7719.ENSCINP00000036461
H2Y3H5				+		+	GO Process	GO:0051588	Regulation of neurotransmitter transport	7719.ENSCINP00000036463
Q7YT82	RhoA protein (EC 3.6.1.47) RhoA protein.		rhoc	+		+	GO Component	GO:0043005	Neuron projection	7719.ENSCINP00000006386
Q7YT82				+		+	Reactome	MAP-9675108	Nervous system development	7719.ENSCINP00000006387
F6S202	Caprin-1 dimerization domain-containing protein	Caprin-1_dimer domain-containing protein.	rngi	+			GO Component	GO:0043005	Neuron projection	7719.ENSCINP00000018825
F6S202				+			GO Process	GO:0051962	Positive regulation of nervous system development	7719.ENSCINP00000018828
F6S202				+			GO Process	GO:0050769	Positive regulation of neurogenesis	7719.ENSCINP00000018829
F6S202				+			GO Process	GO:0010976	Positive regulation of neuron projection development	7719.ENSCINP00000018830
F6S202				+			GO Process	GO:0051960	Regulation of nervous system development	7719.ENSCINP00000018831
F6S202				+			GO Process	GO:0050767	Regulation of neurogenesis	7719.ENSCINP00000018832
F6S202				+			GO Process	GO:0010975	Regulation of neuron projection development	7719.ENSCINP00000018833
F6S202				+			Reactome	MAP-112316	Neuronal System	7719.ENSCINP00000018826
F6S202				+			Reactome	MAP-112314	Neurotransmitter receptors and postsynaptic signal transmission	7719.ENSCINP00000018827

## Sheet: Annotation from Cao et al. 2019
UniProtKB ID	UniProtKB annotation - release 2024_04	STRING annotation - Version 12.0	NCBI Gene Name	ensembl transcript ID	KH2012 Gene ID
A0A1W2W6U9	Caveolin	Caveolin; May act as a scaffolding protein within caveolar membranes. Interacts directly with G-protein alpha subunits and can functionally regulate their activity; Belongs to the caveolin family.	LOC100177697	ENSCINT00000002782	KH2012:KH.L4.23
A0A1W2WCG1	Large ribosomal subunit protein eL22 (60S ribosomal protein L22)	60S ribosomal protein L22-like isoform X1.	LOC108949278	ENSCINT00000029782	KH2012:KH.C1.296
A0A1W2WEA2	Adenylate kinase (EC 2.7.4.3) (ATP-AMP transphosphorylase) (ATP:AMP phosphotransferase) (Adenylate kinase cytosolic and mitochondrial) (Adenylate monophosphate kinase)	Adenylate kinase; Catalyzes the reversible transfer of the terminal phosphate group between ATP and AMP. Plays an important role in cellular energy homeostasis and in adenine nucleotide metabolism. Adenylate kinase activity is critical for regulation of the phosphate utilization and the AMP de novo biosynthesis pathways.	LOC100181027	ENSCINT00000007995	KH2012:KH.C14.191
A0A1W2WF05	Ubiquitin-like-conjugating enzyme ATG3 (Autophagy-related protein 3)	Autophagy-related protein 3.	LOC100186746	ENSCINT00000009344	KH2012:KH.C1.190
A0A1W2WJ91	Large ribosomal subunit protein eL43 (60S ribosomal protein L37a)	60S ribosomal protein L37a.	LOC100177458	ENSCINT00000024318	KH2012:KH.C9.517
A0A1W2WP01	Dolichyl-diphosphooligosaccharide--protein glycosyltransferase subunit DAD1 (Oligosaccharyl transferase subunit DAD1)	Dolichyl-diphosphooligosaccharide--protein glycosyltransferase subunit DAD1; Subunit of the oligosaccharyl transferase (OST) complex that catalyzes the initial transfer of a defined glycan (Glc(3)Man(9)GlcNAc(2) in eukaryotes) from the lipid carrier dolichol- pyrophosphate to an asparagine residue within an Asn-X-Ser/Thr consensus motif in nascent polypeptide chains, the first step in protein N-g…	LOC100186610	ENSCINT00000023538	KH2012:KH.C3.132
A0A1W2WQ35	Large ribosomal subunit protein uL2 (60S ribosomal protein L8)	60S ribosomal protein L8.	LOC100185367	ENSCINT00000024072	KH2012:KH.L123.1
A0A1W3JEA6	Histone-binding protein RBBP4	Histone-binding protein RBBP4.	LOC104265886	ENSCINT00000016261	KH2012:KH.C8.192
A0A1W3JNV5	Large ribosomal subunit protein eL6 (60S ribosomal protein L6)	60S ribosomal protein L6.	LOC100186361	ENSCINT00000001338	KH2012:KH.L41.49
A0A1W3JRI0	Ubiquitin-like domain-containing protein	R27a protein isoform X1.	r27a	ENSCINT00000012037	KH2012:KH.C10.239
F6PH03	Cadherin domain-containing protein	Uncharacterized protein; Cadherins are calcium-dependent cell adhesion proteins.	ci-cadherin	ENSCINT00000013407	KH2012:KH.C9.72
F6PIZ2	Mitochondrial carnitine/acylcarnitine carrier protein	Uncharacterized protein; Belongs to the mitochondrial carrier (TC 2.A.29) family.	na	ENSCINT00000016773	KH2012:KH.C10.208
F6PKL1	Importin subunit alpha	Importin subunit alpha; Belongs to the importin alpha family.	LOC100182844	ENSCINT00000018244	KH2012:KH.C4.306
F6PN41	inorganic diphosphatase (EC 3.6.1.1)	Uncharacterized protein.	LOC100176278	ENSCINT00000004762	KH2012:KH.C13.67
F6PNS6	S-adenosylmethionine synthase (EC 2.5.1.6)	S-adenosylmethionine synthase; Catalyzes the formation of S-adenosylmethionine from methionine and ATP.	na	ENSCINT00000016717	KH2012:KH.C12.229
F6PP44	Fructose-bisphosphate aldolase (EC 4.1.2.13)	Fructose-bisphosphate aldolase; Belongs to the class I fructose-bisphosphate aldolase family.	LOC100178673	ENSCINT00000016703	KH2012:KH.L170.47
F6PSK8	Mannose-1-phosphate guanyltransferase beta	NTP_transferase domain-containing protein.	LOC100183658	ENSCINT00000001091	KH2012:KH.S1180.1
F6PTZ3	Endothelin-converting enzyme 1	Uncharacterized protein.	na	ENSCINT00000009581	KH2012:KH.C12.27
F6PXX9	Prosaposin	Uncharacterized protein.	na	ENSCINT00000013045	KH2012:KH.C12.60
F6PYR8	Protein FAM49B-like	Protein FAM49B-like.	LOC100186085	ENSCINT00000024096	KH2012:KH.C1.710
F6Q2H6	Golgi apparatus protein 1	Uncharacterized protein.	na	ENSCINT00000013327	KH2012:KH.C3.263
F6Q5B7	Plasminogen receptor (KT)	Plasminogen receptor (KT).	LOC100185164	ENSCINT00000001320	KH2012:KH.S115.34
F6Q6Q9	IF rod domain-containing protein	Glial fibrillary acidic protein; Belongs to the intermediate filament family.	LOC100175966	ENSCINT00000018160	KH2012:KH.C3.781
F6Q7V3	VWFA domain-containing protein	VWFA domain-containing protein.	na	ENSCINT00000016977	KH2012:KH.L12.5
F6QBZ6	Uncharacterized LOC100181621	Uncharacterized protein LOC100181621 isoform X2.	LOC100181621	ENSCINT00000004972	KH2012:KH.C13.79
F6QFI4	Signal peptidase complex subunit 2	Probable signal peptidase complex subunit 2.	LOC100178515	ENSCINT00000006110	KH2012:KH.L18.77
F6QWS2	Protein disulfide-isomerase (EC 5.3.4.1)	Protein disulfide-isomerase.	LOC100184179	ENSCINT00000013204	KH2012:KH.C10.179
F6QX34	T-complex protein 1 subunit epsilon (CCT-epsilon)	T-complex protein 1 subunit epsilon-like.	LOC100181478	ENSCINT00000018097	KH2012:KH.L95.8
F6QY24	Coatomer subunit delta	Coatomer subunit delta; The coatomer is a cytosolic protein complex that binds to dilysine motifs and reversibly associates with Golgi non-clathrin- coated vesicles, which further mediate biosynthetic protein transport from the ER, via the Golgi up to the trans Golgi network. Coatomer complex is required for budding from Golgi membranes, and is essential for the retrograde Golgi-to-ER transport o…	LOC100175551	ENSCINT00000018064	KH2012:KH.C4.24
F6R0J7	Metalloendopeptidase (EC 3.4.24.-)	Metalloendopeptidase.	na	ENSCINT00000013521	KH2012:KH.C9.212
F6R1X5	Cell division cycle 42	Uncharacterized protein.	cdc42	ENSCINT00000001500	KH2012:KH.S702.3
F6R2C6	40S ribosomal protein S25	40S ribosomal protein S25; Belongs to the eukaryotic ribosomal protein eS25 family.	LOC100184647	ENSCINT00000020699	KH2012:KH.L95.1
F6R2Z8	Thioredoxin domain-containing protein 16-like	Thioredoxin domain-containing protein 16-like.	LOC100177836	ENSCINT00000018039	KH2012:KH.C4.577
F6R3W0	Ras-related protein Rab-6A	Ras-related protein Rab-6A.	LOC100178081	ENSCINT00000006041	KH2012:KH.C7.437
F6TZF6	Eukaryotic translation initiation factor 3 subunit A (eIF3a) (Eukaryotic translation initiation factor 3 subunit 10)	Eukaryotic translation initiation factor 3 subunit A; RNA-binding component of the eukaryotic translation initiation factor 3 (eIF-3) complex, which is involved in protein synthesis of a specialized repertoire of mRNAs and, together with other initiation factors, stimulates binding of mRNA and methionyl-tRNAi to the 40S ribosome. The eIF-3 complex specifically targets and initiates translation of…	na	ENSCINT00000010004	KH2012:KH.L170.78
F6R8X1	RuvB-like helicase (EC 3.6.4.12)	RuvB-like helicase; Belongs to the RuvB family.	LOC100183367	ENSCINT00000009992	KH2012:KH.C1.1275
F6R955	EF-hand domain-containing protein	Uncharacterized protein.	na	ENSCINT00000009978	KH2012:KH.C1.216
F6R9G4	EF-hand domain-containing protein	EF-hand domain-containing protein.	na	ENSCINT00000009962	KH2012:KH.C1.20
F6R9M9	EF-hand domain-containing protein	EF-hand domain-containing protein.	na	ENSCINT00000009959	KH2012:KH.C1.20
F6RDW1	glutathione transferase (EC 2.5.1.18)	Hematopoietic prostaglandin D synthase; Belongs to the GST superfamily.	LOC100177239	ENSCINT00000025425	KH2012:KH.C1.481
F6REF5	EF-hand domain-containing protein	Uncharacterized protein.	na	ENSCINT00000025411	KH2012:KH.C1.133
F6RGJ1	Transmembrane emp24 domain-containing protein 1-like	Transmembrane emp24 domain-containing protein 1-like isoform X2.	LOC100186615	ENSCINT00000024204	KH2012:KH.C9.653
F6RHA1	RuvB-like helicase (EC 3.6.4.12)	RuvB-like helicase; Belongs to the RuvB family.	LOC100177411	ENSCINT00000009659	KH2012:KH.C5.467
F6RKM9	DNA replication licensing factor MCM6 (EC 3.6.4.12)	DNA helicase; Belongs to the MCM family.	na	ENSCINT00000013159	KH2012:KH.C8.624
F6RLX1	Histone H2A	Histone H2A; Belongs to the histone H2A family.	LOC100183843	ENSCINT00000011952	KH2012:KH.C14.553
F6RMW3	Chloride intracellular channel protein 5-like	Uncharacterized protein.	LOC100179685	ENSCINT00000009622	KH2012:KH.C12.20
F6RQ34	Ubiquinone biosynthesis protein	Ubiquinone biosynthesis protein; Lipid-binding protein involved in the biosynthesis of coenzyme Q, also named ubiquinone, an essential lipid-soluble electron transporter for aerobic cellular respiration.	na	ENSCINT00000025654	KH2012:KH.C10.158
F6RRL3	Large ribosomal subunit protein P2 (60S acidic ribosomal protein P2)	60S acidic ribosomal protein P2; Belongs to the eukaryotic ribosomal protein P1/P2 family.	LOC100175959	ENSCINT00000001148	KH2012:KH.C11.339
F6S202	Caprin-1 dimerization domain-containing protein	Caprin-1_dimer domain-containing protein.	rngi	ENSCINT00000018825	KH2012:KH.L155.16
F6S2W5	Ubiquitin-conjugating enzyme E2 35-like	Ubiquitin-conjugating enzyme E2 35-like isoform X2; Belongs to the ubiquitin-conjugating enzyme family.	LOC100184240	ENSCINT00000006560	KH2012:KH.C5.165
F6S9R9	Sushi domain-containing protein	Uncharacterized protein.	na	ENSCINT00000026866	KH2012:KH.L147.25
F6SD85	CSD domain-containing protein	CSP domain-containing protein.	yb1/2/3	ENSCINT00000021107	KH2012:KH.C1.264
F6SID0	Eukaryotic translation initiation factor 3 subunit E (eIF3e) (Eukaryotic translation initiation factor 3 subunit 6)	Eukaryotic translation initiation factor 3 subunit E; Component of the eukaryotic translation initiation factor 3 (eIF-3) complex, which is involved in protein synthesis of a specialized repertoire of mRNAs and, together with other initiation factors, stimulates binding of mRNA and methionyl-tRNAi to the 40S ribosome. The eIF-3 complex specifically targets and initiates translation of a subset of…	na	ENSCINT00000000189	KH2012:KH.C8.40
F6SNC6	S-adenosyl-L-homocysteine hydrolase NAD binding domain-containing protein	AdoHcyase_NAD domain-containing protein; Belongs to the adenosylhomocysteinase family.	na	ENSCINT00000006840	KH2012:KH.C8.144
F6SNL0	Large ribosomal subunit protein uL5 (60S ribosomal protein L11)	60S ribosomal protein L11; Belongs to the universal ribosomal protein uL5 family.	LOC100177507	ENSCINT00000006833	KH2012:KH.L22.58
F6SSM8	Large ribosomal subunit protein uL4 C-terminal domain-containing protein	Ribos_L4_asso_C domain-containing protein.	na	ENSCINT00000016413	KH2012:KH.L18.139
F6SSP0	AP-1 complex subunit gamma	AP-1 complex subunit gamma.	LOC100176522	ENSCINT00000016410	KH2012:KH.S811.3
F6SST4	Cytochrome b5	Cytochrome b5 isoform X1; Belongs to the cytochrome b5 family.	LOC100183973	ENSCINT00000004431	KH2012:KH.C3.728
F6ST26	Sodium/potassium-transporting ATPase subunit beta	Uncharacterized protein.	na	ENSCINT00000028417	KH2012:KH.L141.8
F6SVM4	Eukaryotic translation initiation factor 3 subunit K (eIF3k) (eIF-3 p25)	Eukaryotic translation initiation factor 3 subunit K; Component of the eukaryotic translation initiation factor 3 (eIF-3) complex, which is involved in protein synthesis of a specialized repertoire of mRNAs and, together with other initiation factors, stimulates binding of mRNA and methionyl-tRNAi to the 40S ribosome. The eIF-3 complex specifically targets and initiates translation of a subset of…	na	ENSCINT00000014937	KH2012:KH.C14.405
F6SXN2	Uncharacterized protein	Uncharacterized protein.	bco	ENSCINT00000019492	KH2012:KH.C9.224
F6SZU4	Long-chain-fatty-acid--CoA ligase (EC 6.2.1.3)	AMP-binding domain-containing protein.	na	ENSCINT00000005887	KH2012:KH.L7.16
F6T060	Long-chain-fatty-acid--CoA ligase (EC 6.2.1.3)	AMP-binding domain-containing protein.	LOC100185939	ENSCINT00000005870	KH2012:KH.L7.2
F6TEZ1	Actin-related protein 2/3 complex subunit	Actin-related protein 2/3 complex subunit; Functions as component of the Arp2/3 complex which is involved in regulation of actin polymerization and together with an activating nucleation-promoting factor (NPF) mediates the formation of branched actin networks.	LOC100182145	ENSCINT00000009296	KH2012:KH.S988.1
F6TFY3	Peptidyl-prolyl cis-trans isomerase (PPIase) (EC 5.2.1.8)	Peptidyl-prolyl cis-trans isomerase; PPIases accelerate the folding of proteins. It catalyzes the cis-trans isomerization of proline imidic peptide bonds in oligopeptides; Belongs to the cyclophilin-type PPIase family.	LOC100183452	ENSCINT00000004181	KH2012:KH.S605.4
F6TG24	procollagen-lysine 5-dioxygenase (EC 1.14.11.4)	Fe2OG dioxygenase domain-containing protein.	na	ENSCINT00000016152	KH2012:KH.C1.571
F6TJY9	40S ribosomal protein S21	40S ribosomal protein S21; Belongs to the eukaryotic ribosomal protein eS21 family.	na	ENSCINT00000007489	KH2012:KH.L147.12
F6TMJ9	RNA helicase (EC 3.6.4.13)	Eukaryotic initiation factor 4A-I; Belongs to the DEAD box helicase family.	LOC100177596	ENSCINT00000005836	KH2012:KH.C1.287
F6TNN9	RRM domain-containing protein	Uncharacterized protein.	na	ENSCINT00000025244	KH2012:KH.C1.11
F6TT18	Tropomyosin alpha-3 chain	Tropomyosin alpha-3 chain.	LOC100175596	ENSCINT00000008862	KH2012:KH.C3.661
F6TUG7	NADH dehydrogenase [ubiquinone] 1 beta subcomplex subunit 6 (Complex I-B17) (NADH-ubiquinone oxidoreductase B17 subunit)	NADH dehydrogenase [ubiquinone] 1 beta subcomplex subunit 6.	LOC100178719	ENSCINT00000023125	KH2012:KH.C5.192
F6TUR1	Protein disulfide-isomerase A6 (EC 5.3.4.1)	Thioredoxin domain-containing protein; Belongs to the protein disulfide isomerase family.	na	ENSCINT00000008588	KH2012:KH.C2.246
F6TXJ2	Ig-like domain-containing protein	Uncharacterized protein.	ncam	ENSCINT00000010324	KH2012:KH.C4.506
F6TZA7	Armadillo segment polarity protein	Uncharacterized protein.	na	ENSCINT00000026218	KH2012:KH.C9.53
F6U1G1	GMP reductase (GMPR) (EC 1.7.1.7) (Guanosine 5'-monophosphate oxidoreductase) (Guanosine monophosphate reductase)	GMP reductase; Catalyzes the irreversible NADPH-dependent deamination of GMP to IMP. It functions in the conversion of nucleobase, nucleoside and nucleotide derivatives of G to A nucleotides, and in maintaining the intracellular balance of A and G nucleotides.	LOC100182436	ENSCINT00000013612	KH2012:KH.C9.263
F6U3T3	Ribosomal protein S6 kinase (EC 2.7.11.1)	Ribosomal protein S6 kinase.	na	ENSCINT00000011573	KH2012:KH.C6.136
F6U5F1	ATP citrate synthase (EC 2.3.3.8)	Ligase_CoA domain-containing protein.	na	ENSCINT00000023537	KH2012:KH.C3.228
F6U609	Nop domain-containing protein	Nop domain-containing protein.	na	ENSCINT00000011290	KH2012:KH.L93.6
F6U6Q9	Uncharacterized LOC100184022	Uncharacterized protein LOC100184022.	LOC100184022	ENSCINT00000019701	KH2012:KH.C11.454
F6U8C7	Eukaryotic translation initiation factor 3 subunit B (eIF3b) (Eukaryotic translation initiation factor 3 subunit 9)	Eukaryotic translation initiation factor 3 subunit B; Component of the eukaryotic translation initiation factor 3 (eIF-3) complex, which is involved in protein synthesis and, together with other initiation factors, stimulates binding of mRNA and methionyl-tRNAi to the 40S ribosome; Belongs to the eIF-3 subunit B family.	LOC100182767	ENSCINT00000007461	KH2012:KH.C3.860
F6U8F3	Protein LSM14 homolog A-B	Protein LSM14 homolog A-B isoform X1.	LOC100180168	ENSCINT00000019438	KH2012:KH.C3.193
F6U9X5	60S ribosomal protein L7a	60S ribosomal protein L7a.	LOC100186345	ENSCINT00000019124	KH2012:KH.C3.237
F6UGK1	IF rod domain-containing protein	IF rod domain-containing protein; Belongs to the intermediate filament family.	na	ENSCINT00000024311	KH2012:KH.C9.336
F6UK45	Kinesin-like protein	Kinesin-like protein; Belongs to the TRAFAC class myosin-kinesin ATPase superfamily. Kinesin family.	na	ENSCINT00000003405	KH2012:KH.C3.566
F6UQ90	Asparagine--tRNA ligase, cytoplasmic (EC 6.1.1.22) (Asparaginyl-tRNA synthetase)	asparagine--tRNA ligase, cytoplasmic.	LOC100184396	ENSCINT00000016694	KH2012:KH.C12.45
F6USH9	Inosine-5'-monophosphate dehydrogenase (EC 1.1.1.205)	Inosine-5'-monophosphate dehydrogenase; Belongs to the IMPDH/GMPR family.	na	ENSCINT00000023749	KH2012:KH.C1.2
F6UT21	Uncharacterized protein	WD_REPEATS_REGION domain-containing protein.	na	ENSCINT00000009202	KH2012:KH.C5.285
F6UYD9	Endophilin-A2	Uncharacterized protein.	LOC100183862	ENSCINT00000007402	KH2012:KH.C4.39
F6UZS7	Glycerol-3-phosphate dehydrogenase [NAD(+)] (EC 1.1.1.8)	Glycerol-3-phosphate dehydrogenase [NAD(+)].	LOC100181104	ENSCINT00000014287	KH2012:KH.C7.586
F6V1M6	Uncharacterized protein	Uncharacterized protein.	meta2	ENSCINT00000000973	KH2012:KH.C6.197
F6V2S0	Calponin	Calponin; Thin filament-associated protein that is implicated in the regulation and modulation of smooth muscle contraction. It is capable of binding to actin, calmodulin, troponin C and tropomyosin. The interaction of calponin with actin inhibits the actomyosin Mg-ATPase activity.	na	ENSCINT00000024922	KH2012:KH.C4.230
F6V2Y5	Protein farnesyltransferase/geranylgeranyltransferase type-1 subunit alpha (EC 2.5.1.58) (EC 2.5.1.59) (CAAX farnesyltransferase subunit alpha) (FTase-alpha) (Ras proteins prenyltransferase subunit alpha) (Type I protein geranyl-geranyltransferase subunit alpha)	Uncharacterized protein.	fta	ENSCINT00000012699	KH2012:KH.L18.102
F6V8Q9	Uncharacterized protein	Uncharacterized protein.	na	ENSCINT00000010838	KH2012:KH.C1.358
F6VBT4	PDZ domain-containing protein	Uncharacterized protein.	na	ENSCINT00000015157	KH2012:KH.C14.96
F6VDQ2	Uncharacterized protein	Uncharacterized protein.	na	ENSCINT00000001964	KH2012:KH.L132.16
F6VF77	dynamin GTPase (EC 3.6.5.5)	Uncharacterized protein; Belongs to the TRAFAC class dynamin-like GTPase superfamily. Dynamin/Fzo/YdjA family.	na	ENSCINT00000004680	KH2012:KH.C13.107
F6VFA0	Large ribosomal subunit protein uL29 (60S ribosomal protein L35)	60S ribosomal protein L35.	LOC100179536	ENSCINT00000016656	KH2012:KH.C9.404
F6VGW8	Translocon-associated protein subunit delta (Signal sequence receptor subunit delta)	Uncharacterized protein.	na	ENSCINT00000028628	KH2012:KH.L18.107
F6VIA9	Elongation factor 1-beta	Elongation factor 1-beta-like; Belongs to the EF-1-beta/EF-1-delta family.	LOC100176941	ENSCINT00000023452	KH2012:KH.C3.8
F6VNG2	Annexin	Annexin; Belongs to the intermediate filament family.	na	ENSCINT00000014255	KH2012:KH.C9.336
F6VT08	Pyruvate dehydrogenase E1 component subunit alpha (EC 1.2.4.1)	Pyruvate dehydrogenase E1 component subunit alpha; The pyruvate dehydrogenase complex catalyzes the overall conversion of pyruvate to acetyl-CoA and CO(2).	LOC100184477	ENSCINT00000012352	KH2012:KH.C12.47
F6VT21	Protein kinase domain-containing protein	Protein kinase domain-containing protein.	na	ENSCINT00000012350	KH2012:KH.C12.372
F6VV68	Uncharacterized LOC100182280	Uncharacterized protein.	LOC100182280	ENSCINT00000000054	KH2012:KH.L95.5
F6VWY9	Uncharacterized LOC100181352	Uncharacterized protein LOC100181352.	LOC100181352	ENSCINT00000015671	KH2012:KH.C4.231
F6VXD0	Electron transfer flavoprotein subunit beta (Beta-ETF)	ETF domain-containing protein.	LOC100175883	ENSCINT00000015668	KH2012:KH.C4.237
F6VZ12	Caldesmon	Uncharacterized protein.	na	ENSCINT00000015126	KH2012:KH.C4.265
F6W1H2	Coatomer subunit alpha	Coatomer subunit alpha; The coatomer is a cytosolic protein complex that binds to dilysine motifs and reversibly associates with Golgi non-clathrin- coated vesicles, which further mediate biosynthetic protein transport from the ER, via the Golgi up to the trans Golgi network.	LOC100185196	ENSCINT00000018763	KH2012:KH.C5.566
F6W4W6	Gelsolin-like domain-containing protein	Uncharacterized protein.	na	ENSCINT00000004376	KH2012:KH.C3.549
F6W6L5	DNA helicase (EC 3.6.4.12)	MCM domain-containing protein; Belongs to the MCM family.	na	ENSCINT00000016059	KH2012:KH.C6.280
F6W7B4	CD166 antigen	CD166 antigen.	LOC100175740	ENSCINT00000002828	KH2012:KH.L169.2
F6W8I3	Heat shock cognate 71 kDa protein	Uncharacterized protein; Belongs to the heat shock protein 70 family.	LOC100187210	ENSCINT00000019652	KH2012:KH.L141.53
F6WAR5	Ribosomal protein L15	Ribosomal protein L15; Belongs to the eukaryotic ribosomal protein eL15 family.	LOC100175325	ENSCINT00000002235	KH2012:KH.S595.6
F6WDZ2	Ribonucleotide reductase large subunit C-terminal domain-containing protein	RIBORED_LARGE domain-containing protein.	na	ENSCINT00000000624	KH2012:KH.C2.441
F6WH63	Junctional adhesion molecule C-like	Junctional adhesion molecule C-like isoform X1.	LOC100181537	ENSCINT00000012003	KH2012:KH.C10.91
F6WN97	Calponin-homology (CH) domain-containing protein	Uncharacterized protein.	na	ENSCINT00000006742	KH2012:KH.C12.671
F6WUH0	NADH dehydrogenase [ubiquinone] iron-sulfur protein 3, mitochondrial (Complex I-30kD) (NADH-ubiquinone oxidoreductase 30 kDa subunit)	NADH dehydrogenase [ubiquinone] iron-sulfur protein 3, mitochondrial; Belongs to the complex I 30 kDa subunit family.	LOC100183052	ENSCINT00000022198	KH2012:KH.C2.415
F6WWV8	Talin-2	Uncharacterized protein.	LOC100176155	ENSCINT00000019390	KH2012:KH.C3.14
F6WXR3	Uncharacterized protein	Uncharacterized protein.	na	ENSCINT00000007072	KH2012:KH.C14.121
F6WYW5	Protein disulfide-isomerase (EC 5.3.4.1)	Protein disulfide-isomerase.	na	ENSCINT00000005773	KH2012:KH.L13.27
F6X0F3	Microtubule-associated protein RP/EB family member 1	Microtubule-associated protein RP/EB family member 1 isoform X4.	LOC100181072	ENSCINT00000017488	KH2012:KH.C7.325
F6X189	Transmembrane 9 superfamily member	Transmembrane 9 superfamily member; Belongs to the nonaspanin (TM9SF) (TC 9.A.2) family.	LOC100181892	ENSCINT00000017468	KH2012:KH.C2.345
F6X7W0	Isocitrate dehydrogenase [NAD] subunit gamma, mitochondrial-like	Isocitrate dehydrogenase [NAD] subunit gamma, mitochondrial-like.	LOC100186950	ENSCINT00000015375	KH2012:KH.C8.793
F6XCK4	Adenosylhomocysteinase	Adenosylhomocysteinase; Belongs to the adenosylhomocysteinase family.	LOC100184688	ENSCINT00000011751	KH2012:KH.C3.329
F6XE85	Cytokine-like nuclear factor N-PAC (Glyoxylate reductase 1 homolog) (Nuclear protein NP60) (Putative oxidoreductase GLYR1)	Glyoxylate/succinic semialdehyde reductase 1 isoform X2.	LOC100180692	ENSCINT00000009181	KH2012:KH.C2.406
F6XH64	Tetratricopeptide SHNi-TPR domain-containing protein	TPR_REGION domain-containing protein.	na	ENSCINT00000019619	KH2012:KH.C5.63
F6XIP9	Eukaryotic translation initiation factor 3 subunit D (eIF3d) (Eukaryotic translation initiation factor 3 subunit 7)	Eukaryotic translation initiation factor 3 subunit D; mRNA cap-binding component of the eukaryotic translation initiation factor 3 (eIF-3) complex, which is involved in protein synthesis of a specialized repertoire of mRNAs and, together with other initiation factors, stimulates binding of mRNA and methionyl-tRNAi to the 40S ribosome. The eIF-3 complex specifically targets and initiates translati…	LOC100181450	ENSCINT00000007610	KH2012:KH.C4.157
F6XIQ9	Aspartate aminotransferase (EC 2.6.1.1)	Aspartate aminotransferase.	LOC100179315	ENSCINT00000007609	KH2012:KH.C2.393
F6XLK3	L-lactate dehydrogenase (EC 1.1.1.27)	L-lactate dehydrogenase; Belongs to the LDH/MDH superfamily.	LOC100174998	ENSCINT00000007004	KH2012:KH.C14.591
F6XMA0	T-complex protein 1 subunit delta	T-complex protein 1 subunit delta.	LOC100176488	ENSCINT00000017715	KH2012:KH.L96.2
F6XMP8	Polyadenylate-binding protein	Uncharacterized protein.	na	ENSCINT00000005723	KH2012:KH.L108.12
F6XMT9	RRM domain-containing protein	Uncharacterized protein.	na	ENSCINT00000005712	KH2012:KH.L108.12
F6XQS7	Arrestin C-terminal-like domain-containing protein	Arrestin_C domain-containing protein.	na	ENSCINT00000029366	KH2012:KH.C1.1125
F6XTZ6	NAC-A/B domain-containing protein	NAC-A/B domain-containing protein.	na	ENSCINT00000003937	KH2012:KH.C1.235
F6XZ43	ATP-binding cassette sub-family E member 1	ATP-binding cassette sub-family E member 1.	LOC100184673	ENSCINT00000003095	KH2012:KH.L25.17
F6Y4V4	E2 ubiquitin-conjugating enzyme (EC 2.3.2.23)	Ubiquitin-conjugating enzyme E2-17 kDa; Belongs to the ubiquitin-conjugating enzyme family.	LOC100175624	ENSCINT00000007971	KH2012:KH.C12.455
F6Y5B7	E2 ubiquitin-conjugating enzyme (EC 2.3.2.23)	Ubiquitin-conjugating enzyme E2-17 kDa; Belongs to the ubiquitin-conjugating enzyme family.	LOC100185831	ENSCINT00000007962	KH2012:KH.C12.99
F6Y6V2	Uncharacterized protein	Uncharacterized protein.	na	ENSCINT00000027035	KH2012:KH.L106.15
F6YAX2	Uncharacterized LOC100184933	Uncharacterized protein LOC100184933.	LOC100184933	ENSCINT00000026386	KH2012:KH.C14.163
F6YB21	Large ribosomal subunit protein eL42 (60S ribosomal protein L36a)	60S ribosomal protein L44; Belongs to the eukaryotic ribosomal protein eL42 family.	LOC100180220	ENSCINT00000026385	KH2012:KH.C14.360
F6YDF4	Multifunctional fusion protein [Includes: Delta-1-pyrroline-5-carboxylate dehydrogenase (P5C dehydrogenase) (L-glutamate gamma-semialdehyde dehydrogenase); L-glutamate gamma-semialdehyde dehydrogenase (EC 1.2.1.88)]	Delta-1-pyrroline-5-carboxylate dehydrogenase; Belongs to the aldehyde dehydrogenase family.	LOC100179556	ENSCINT00000005422	KH2012:KH.C10.178
F6YEG0	Peptidase M3A/M3B catalytic domain-containing protein	Peptidase_M3 domain-containing protein.	na	ENSCINT00000017105	KH2012:KH.C8.14
F6YF21	Uncharacterized protein	Uncharacterized protein.	na	ENSCINT00000024531	KH2012:KH.C8.686
F6YF25	VWFA domain-containing protein	VWFA domain-containing protein.	na	ENSCINT00000024530	KH2012:KH.C8.686
F6YGR5	Sorting nexin	Sorting nexin; Involved in several stages of intracellular trafficking.	na	ENSCINT00000008708	KH2012:KH.C4.460
F6YIL9	Rab GDP dissociation inhibitor	Rab GDP dissociation inhibitor; Regulates the GDP/GTP exchange reaction of most RAB proteins by inhibiting the dissociation of GDP from them, and the subsequent binding of GTP; Belongs to the Rab GDI family.	na	ENSCINT00000003345	KH2012:KH.C12.587
F6YKX8	60S ribosomal protein L3	Uncharacterized protein.	LOC100177118	ENSCINT00000013831	KH2012:KH.C2.198
F6YLI3	Phosphotransferase (EC 2.7.1.-)	Phosphotransferase.	na	ENSCINT00000013803	KH2012:KH.C2.10
F6YMZ5	Small ribosomal subunit protein eS28 (40S ribosomal protein S28)	Uncharacterized protein.	na	ENSCINT00000004592	KH2012:KH.C8.209
F6YNJ1	Uncharacterized protein	HATPase_c domain-containing protein.	na	ENSCINT00000023662	KH2012:KH.C3.148
F6YR14	Major facilitator superfamily (MFS) profile domain-containing protein	MFS domain-containing protein; Belongs to the major facilitator superfamily. Sugar transporter (TC 2.A.1.1) family.	na	ENSCINT00000007910	KH2012:KH.C7.526
F6YR71	peptidylprolyl isomerase (EC 5.2.1.8)	Peptidylprolyl isomerase.	na	ENSCINT00000026994	KH2012:KH.C11.118
F6YRG2	Caveolin	Caveolin; May act as a scaffolding protein within caveolar membranes. Interacts directly with G-protein alpha subunits and can functionally regulate their activity; Belongs to the caveolin family.	na	ENSCINT00000002792	KH2012:KH.L4.43
F6YRR0	Large ribosomal subunit protein uL13 (60S ribosomal protein L13a)	60S ribosomal protein L13a; Belongs to the universal ribosomal protein uL13 family.	LOC101243418	ENSCINT00000026977	KH2012:KH.C6.46
F6YWN2	NADH dehydrogenase [ubiquinone] 1 alpha subcomplex subunit 7 (Complex I-B14.5a) (NADH-ubiquinone oxidoreductase subunit B14.5a)	NADH dehydrogenase [ubiquinone] 1 alpha subcomplex subunit 7-like.	LOC100176555	ENSCINT00000024813	KH2012:KH.C8.27
F6Z092	Angiotensin-converting enzyme (EC 3.4.-.-)	Angiotensin-converting enzyme.	LOC100177115	ENSCINT00000015879	KH2012:KH.L139.18
F6Z1E3	Small ribosomal subunit protein eS1	40S ribosomal protein S3a; Belongs to the eukaryotic ribosomal protein eS1 family.	LOC100183027	ENSCINT00000010714	KH2012:KH.C2.693
F6Z215	Mitochondrial cytochrome c oxidase subunit VIc/VIIs domain-containing protein	COX6C domain-containing protein.	na	ENSCINT00000022726	KH2012:KH.C7.646
F6Z3X0	Fibrillar collagen NC1 domain-containing protein	Fibrillar collagen NC1 domain-containing protein.	na	ENSCINT00000003025	KH2012:KH.C13.116
F6Z423	serine--tRNA ligase (EC 6.1.1.11) (Seryl-tRNA synthetase)	AA_TRNA_LIGASE_II domain-containing protein.	LOC100183239	ENSCINT00000018980	KH2012:KH.C5.461
F6ZBX3	Peptidase S1 domain-containing protein	Peptidase S1 domain-containing protein.	na	ENSCINT00000014492	KH2012:KH.C7.58
F6ZF70	Isocitrate dehydrogenase [NADP] (EC 1.1.1.42)	Isocitrate dehydrogenase [NADP]; Belongs to the isocitrate and isopropylmalate dehydrogenases family.	na	ENSCINT00000017691	KH2012:KH.L96.47
F6ZJB9	MICOS complex subunit MIC60 (Mitofilin)	MICOS complex subunit MIC60; Component of the MICOS complex, a large protein complex of the mitochondrial inner membrane that plays crucial roles in the maintenance of crista junctions, inner membrane architecture, and formation of contact sites to the outer membrane.	na	ENSCINT00000028065	KH2012:KH.L124.12
F6ZKI9	Uncharacterized protein	40S_S4_C domain-containing protein.	na	ENSCINT00000015561	KH2012:KH.C12.188
F6ZX85	VWFA domain-containing protein	Uncharacterized protein.	na	ENSCINT00000026308	KH2012:KH.C14.293
F6ZX95	VWFA domain-containing protein	Uncharacterized protein.	na	ENSCINT00000026306	KH2012:KH.C14.293
F6ZZF2	phosphoenolpyruvate carboxykinase (GTP) (EC 4.1.1.32)	Uncharacterized protein.	LOC100177066	ENSCINT00000012511	KH2012:KH.C11.344
F7A3X7	NADH dehydrogenase [ubiquinone] 1 beta subcomplex subunit 8, mitochondrial	NADH dehydrogenase [ubiquinone] 1 beta subcomplex subunit 8, mitochondrial.	LOC100184020	ENSCINT00000003562	KH2012:KH.C1.572
F7A429	transketolase (EC 2.2.1.1)	Transket_pyr domain-containing protein.	na	ENSCINT00000015532	KH2012:KH.C1.780
F7A5D0	Nucleolin like protein CiRGG1	Uncharacterized protein.	cirgg1	ENSCINT00000008105	KH2012:KH.S389.1
F7A5J2	rRNA 2'-O-methyltransferase fibrillarin (Histone-glutamine methyltransferase)	rRNA 2'-O-methyltransferase fibrillarin.	LOC100186181	ENSCINT00000010410	KH2012:KH.C4.401
F7A9Q6	U2A'/phosphoprotein 32 family A C-terminal domain-containing protein	LRRcap domain-containing protein.	na	ENSCINT00000023882	KH2012:KH.C3.383
F7ACZ6	Uncharacterized protein	Uncharacterized protein.	na	ENSCINT00000019543	KH2012:KH.C9.234
F7ADR7	Long-chain specific acyl-CoA dehydrogenase, mitochondrial-like	Long-chain specific acyl-CoA dehydrogenase, mitochondrial-like isoform X3.	LOC100180056	ENSCINT00000019524	KH2012:KH.C9.9
F7AEC5	Beta-catenin	Uncharacterized protein.	na	ENSCINT00000014417	KH2012:KH.C9.53
F7AEV2	Arp2/3 complex 34 kDa subunit	Arp2/3 complex 34 kDa subunit; Functions as actin-binding component of the Arp2/3 complex which is involved in regulation of actin polymerization and together with an activating nucleation-promoting factor (NPF) mediates the formation of branched actin networks.	LOC100179260	ENSCINT00000002402	KH2012:KH.L106.19
F7AJP1	Aspartate aminotransferase (EC 2.6.1.1)	Aspartate aminotransferase.	LOC100184965	ENSCINT00000017065	KH2012:KH.C8.73
F7AKV1	Villin-1	Villin-1 isoform X2.	LOC100185031	ENSCINT00000003800	KH2012:KH.C9.512
F7AMR5	40S ribosomal protein S6	40S ribosomal protein S6; Belongs to the eukaryotic ribosomal protein eS6 family.	LOC100181712	ENSCINT00000003510	KH2012:KH.L40.23
F7AMW5	Small ribosomal subunit protein uS8 (40S ribosomal protein S15a)	Uncharacterized protein; Belongs to the universal ribosomal protein uS8 family.	na	ENSCINT00000022944	KH2012:KH.L10.10
F7ANT6	Cytochrome c oxidase subunit 5A, mitochondrial (Cytochrome c oxidase polypeptide Va)	Cytochrome c oxidase subunit 5A, mitochondrial-like.	LOC100181337	ENSCINT00000027515	KH2012:KH.C11.204
F7AQA9	alanine transaminase (EC 2.6.1.2)	Aminotran_1_2 domain-containing protein.	na	ENSCINT00000006900	KH2012:KH.L37.38
F7AQE7	Neuronal-specific septin-3	Neuronal-specific septin-3; Belongs to the TRAFAC class TrmE-Era-EngA-EngB-Septin-like GTPase superfamily. Septin GTPase family.	LOC100180404	ENSCINT00000010156	KH2012:KH.C3.298
F7AUJ3	DNA replication licensing factor MCM7 (EC 3.6.4.12)	DNA replication licensing factor MCM7; Acts as component of the mcm2-7 complex (mcm complex) which is the putative replicative helicase essential for 'once per cell cycle' DNA replication initiation and elongation in eukaryotic cells. The active ATPase sites in the mcm2-7 ring are formed through the interaction surfaces of two neighboring subunits such that a critical structure of a conserved arg…	MCM7	ENSCINT00000009077	KH2012:KH.C1.124
F7AV16	EF-hand domain-containing protein	Uncharacterized protein.	na	ENSCINT00000009065	KH2012:KH.C1.252
F7AX62	Glucose-6-phosphate 1-dehydrogenase (EC 1.1.1.49)	Glucose-6-phosphate 1-dehydrogenase; Catalyzes the rate-limiting step of the oxidative pentose- phosphate pathway, which represents a route for the dissimilation of carbohydrates besides glycolysis.	na	ENSCINT00000007539	KH2012:KH.C4.301
F7AZD3	Glucose-6-phosphate isomerase (EC 5.3.1.9)	Glucose-6-phosphate isomerase; Belongs to the GPI family.	na	ENSCINT00000019213	KH2012:KH.C13.132
F7B059	Flotillin	Flotillin; Belongs to the band 7/mec-2 family. Flotillin subfamily.	na	ENSCINT00000017998	KH2012:KH.C4.532
F7B0T1	Acetyl-coenzyme A synthetase (EC 6.2.1.1)	Acetyl-coenzyme A synthetase.	na	ENSCINT00000017976	KH2012:KH.C4.468
F7B1Z2	RRM domain-containing protein	Uncharacterized protein.	na	ENSCINT00000012771	KH2012:KH.L170.93
F7B2L3	Small ribosomal subunit protein uS19 (40S ribosomal protein S15)	Uncharacterized protein; Belongs to the universal ribosomal protein uS19 family.	LOC100183019	ENSCINT00000005354	KH2012:KH.S852.1
F7B2X5	Vesicular integral-membrane protein VIP36	Vesicular integral-membrane protein VIP36.	LOC100176828	ENSCINT00000005331	KH2012:KH.L124.15
F7B6E8	Bifunctional purine biosynthesis protein ATIC (EC 2.1.2.3) (EC 3.5.4.10) (AICAR transformylase/inosine monophosphate cyclohydrolase)	MGS domain-containing protein.	LOC100178564	ENSCINT00000008382	KH2012:KH.C14.361
F7BA18	DNA replication licensing factor MCM5 (EC 3.6.4.12)	DNA helicase; Belongs to the MCM family.	na	ENSCINT00000006895	KH2012:KH.C8.369
F7BAT7	Prohibitin	Prohibitin.	na	ENSCINT00000001723	KH2012:KH.C10.33
F7BB43	Uncharacterized protein	Uncharacterized protein.	na	ENSCINT00000018594	KH2012:KH.C5.16
F7BBQ5	Nucleoside diphosphate kinase (EC 2.7.4.6)	Nucleoside diphosphate kinase.	na	ENSCINT00000011619	KH2012:KH.C8.186
F7BEF3	T-complex protein 1 subunit beta (CCT-beta)	Uncharacterized protein.	LOC100181431	ENSCINT00000011040	KH2012:KH.C14.531
F7BH30	creatine kinase (EC 2.7.3.2)	Creatine kinase M-type isoform X3; Belongs to the ATP:guanido phosphotransferase family.	LOC100176946	ENSCINT00000014671	KH2012:KH.C3.406
F7BIS6	Sushi domain-containing protein	Uncharacterized protein.	na	ENSCINT00000017961	KH2012:KH.C7.164
F7BKE7	AAA+ ATPase domain-containing protein	Uncharacterized protein.	na	ENSCINT00000000781	KH2012:KH.C3.488
F7BKT8	Coatomer subunit beta'	Coatomer subunit beta; The coatomer is a cytosolic protein complex that binds to dilysine motifs and reversibly associates with Golgi non-clathrin- coated vesicles, which further mediate biosynthetic protein transport from the ER, via the Golgi up to the trans Golgi network. Coatomer complex is required for budding from Golgi membranes, and is essential for the retrograde Golgi-to-ER transport of…	LOC100178403	ENSCINT00000012742	KH2012:KH.L84.6
F7BL29	IF rod domain-containing protein	Glial fibrillary acidic protein; Belongs to the intermediate filament family.	LOC100182102	ENSCINT00000000766	KH2012:KH.C9.543
F7BNW5	Proliferation-associated protein 2G4	Peptidase_M24 domain-containing protein.	LOC100179870	ENSCINT00000008935	KH2012:KH.L19.3
H2XJF4	Serine hydroxymethyltransferase (EC 2.1.2.1)	Serine hydroxymethyltransferase; Interconversion of serine and glycine. Belongs to the SHMT family.	LOC100187164	ENSCINT00000016753	KH2012:KH.L129.7
H2XUQ6	Hyaluronan/mRNA-binding protein domain-containing protein	HABP4_PAI-RBP1 domain-containing protein.	na	ENSCINT00000030772	KH2012:KH.C8.446
H2XUY4	F-actin-capping protein subunit beta	F-actin-capping protein subunit beta; F-actin-capping proteins bind in a Ca(2+)-independent manner to the fast growing ends of actin filaments (barbed end) thereby blocking the exchange of subunits at these ends. Unlike other capping proteins (such as gelsolin and severin), these proteins do not sever actin filaments.	capzb	ENSCINT00000036537	KH2012:KH.C1.980
L7N0R5	Enoyl-CoA hydratase	Uncharacterized protein; Belongs to the enoyl-CoA hydratase/isomerase family.	na	ENSCINT00000007451	KH2012:KH.C2.338
L7N0S7	ATP synthase subunit alpha	ATP synthase subunit alpha; Produces ATP from ADP in the presence of a proton gradient across the membrane.	ciatpsyna	ENSCINT00000013107	KH2012:KH.C10.579
L7N0T5	Tubulin alpha chain	Tubulin alpha chain; Tubulin is the major constituent of microtubules. It binds two moles of GTP, one at an exchangeable site on the beta chain and one at a non-exchangeable site on the alpha chain.	LOC100181688	ENSCINT00000015837	KH2012:KH.L119.19
Q4H3L5	Mitogen-activated protein kinase (EC 2.7.11.24)	Mitogen-activated protein kinase; Belongs to the protein kinase superfamily. Ser/Thr protein kinase family. MAP kinase subfamily.	Ci-ERK1/2	ENSCINT00000014552	KH2012:KH.L153.20
Q589R6	LIM and SH3 protein (Lasp)	LIM and SH3 protein isoform X1.	lasp	ENSCINT00000004156	KH2012:KH.C1.10
Q68A32	Translocating chain-associated membrane protein	Translocating chain-associated membrane protein; Belongs to the TRAM family.	Ci-Tram1/2	ENSCINT00000013967	KH2012:KH.C2.90
Q7YT82	RhoA protein (EC 3.6.1.47)	RhoA protein.	rhoc	ENSCINT00000006386	KH2012:KH.C7.187
Q86SC5	Thymosin beta homologue	Thymosin beta HOMOLOGUE.	Ci-thymosin beta	ENSCINT00000010640	KH2012:KH.C2.150
Q8TA66	G-protein coupled receptor like protein	G-protein coupled receptor like protein.	CiNut	ENSCINT00000005845	KH2012:KH.C14.4
Q8WSS2	G protein alpha subunit Gi	G protein alpha subunit Gi splicing variant CiGi1a.	CiGi1	ENSCINT00000010912	KH2012:KH.C1.612
