# Supplementary material for: Proteome analysis refines molecular processes underlying metamorphosis in the ascidian Ciona intestinalis
Source: PLoS One. 2026 Jun 1;21(6):e0350646. doi: 10.1371/journal.pone.0350646 (PMC13225635; doi:10.1371/journal.pone.0350646)
Supplement: S6 Table — (XLSX) [file pone.0350646.s011.xlsx]

## Sheet: Sheet 1
name	is_neuronal	comm_id	R	Rdef	P	wmd_score	d	ensp	UniProtKB.Gene.Name.ID	UniProtKB.TrEMBL.ID	UniProtKB.Swiss.Prot.ID
F6PIZ2_CIOIN	YES	1	R1	ULTRA PERIPHERAL NODES	0	-1.13379	1	ENSCINP00000016773		F6PIZ2
F6PL95_CIOIN	NO	2	R1	ULTRA PERIPHERAL NODES	0	-0.566671	2	ENSCINP00000018217		F6PL95
F6PNS6_CIOIN	YES	2	R1	ULTRA PERIPHERAL NODES	0	0.101191	4	ENSCINP00000016717		F6PNS6
F6Q5K0_CIOIN	YES	3	R1	ULTRA PERIPHERAL NODES	0	-0.150012	2	ENSCINP00000018199		F6Q5K0
F6QLN4_CIOIN	NO	4	R2	PERIPHERAL NODES	0.197531	0.0846537	18	ENSCINP00000013256		F6QLN4
F6R9G4_CIOIN	YES	5	R5	PROVINCIAL HUBS	0	1	5	ENSCINP00000009962		F6R9G4
F6R9M9_CIOIN	YES	5	R5	PROVINCIAL HUBS	0	1	5	ENSCINP00000009959		F6R9M9
F6RE18_CIOIN	NO	2	R6	CONNECTOR HUBS	0.459184	1.77085	14	ENSCINP00000025174		F6RE18
F6S5A6_CIOIN	NO	2	R1	ULTRA PERIPHERAL NODES	0	-0.566671	2	ENSCINP00000016449		F6S5A6
F6SID0_CIOIN	YES	6	R6	CONNECTOR HUBS	0.5	0.936987	12	ENSCINP00000000189		F6SID0
F6ST26_CIOIN	YES	7	R1	ULTRA PERIPHERAL NODES	0	0	1	ENSCINP00000028171		F6ST26
F6SVM4_CIOIN	YES	6	R2	PERIPHERAL NODES	0.444444	0.0986302	12	ENSCINP00000014937		F6SVM4
F6TJY9_CIOIN	YES	4	R2	PERIPHERAL NODES	0.340265	0.45713	23	ENSCINP00000007489		F6TJY9
F6TNN9_CIOIN	YES	8	R1	ULTRA PERIPHERAL NODES	0	0	1	ENSCINP00000024998		F6TNN9
F6TUR1_CIOIN	YES	9	R1	ULTRA PERIPHERAL NODES	0	-1.41421	1	ENSCINP00000008588		F6TUR1
F6U1L2_CIOIN	NO	1	R1	ULTRA PERIPHERAL NODES	0	0.362813	4	ENSCINP00000001630		F6U1L2
F6U222_CIOIN	NO	1	R1	ULTRA PERIPHERAL NODES	0	-0.634922	2	ENSCINP00000011831		F6U222
F6U3T3_CIOIN	YES	10	R1	ULTRA PERIPHERAL NODES	0	-0.57735	1	ENSCINP00000011573		F6U3T3
F6U5F1_CIOIN	YES	2	R1	ULTRA PERIPHERAL NODES	0	-0.900602	1	ENSCINP00000023291		F6U5F1
F6V2S0_CIOIN	YES	3	R1	ULTRA PERIPHERAL NODES	0	-0.825064	1	ENSCINP00000024676		F6V2S0
F6VC80_CIOIN	NO	2	R1	ULTRA PERIPHERAL NODES	0	-0.900602	1	ENSCINP00000003178		F6VC80
F6VR09_CIOIN	NO	1	R5	PROVINCIAL HUBS	0	1.36055	6	ENSCINP00000012665		F6VR09
F6WI66_CIOIN	NO	2	R1	ULTRA PERIPHERAL NODES	0	-0.900602	1	ENSCINP00000015662		F6WI66
F6XMP8_CIOIN	YES	6	R1	ULTRA PERIPHERAL NODES	0	-0.739727	2	ENSCINP00000005723		F6XMP8
F6XMT9_CIOIN	YES	6	R1	ULTRA PERIPHERAL NODES	0	-0.739727	2	ENSCINP00000005712		F6XMT9
F6XQM9_CIOIN	NO	4	R2	PERIPHERAL NODES	0.132653	-0.474061	14	ENSCINP00000017425		F6XQM9
F6XTZ6_CIOIN	YES	4	R2	PERIPHERAL NODES	0.124444	-0.287823	15	ENSCINP00000003937		F6XTZ6
F6YGR5_CIOIN	YES	11	R1	ULTRA PERIPHERAL NODES	0	0	1	ENSCINP00000008708		F6YGR5
F6YMZ5_CIOIN	YES	4	R2	PERIPHERAL NODES	0.329861	0.643368	24	ENSCINP00000004592		F6YMZ5
F6YNJ1_CIOIN	YES	9	R1	ULTRA PERIPHERAL NODES	0	0	2	ENSCINP00000023416		F6YNJ1
F6YQT3_CIOIN	NO	1	R1	ULTRA PERIPHERAL NODES	0	-1.13379	1	ENSCINP00000007919		F6YQT3
F6Z761_CIOIN	NO	2	R1	ULTRA PERIPHERAL NODES	0	0.769054	6	ENSCINP00000016516		F6Z761
F6ZDC7_CIOIN	NO	2	R1	ULTRA PERIPHERAL NODES	0	0.101191	4	ENSCINP00000002112		F6ZDC7
F6ZJB9_CIOIN	YES	2	R1	ULTRA PERIPHERAL NODES	0	-0.900602	1	ENSCINP00000027819		F6ZJB9
F6ZKI9_CIOIN	YES	4	R2	PERIPHERAL NODES	0.340265	0.45713	23	ENSCINP00000015561		F6ZKI9
F7AQA9_CIOIN	YES	2	R1	ULTRA PERIPHERAL NODES	0	-0.23274	3	ENSCINP00000006900		F7AQA9
F7AZD3_CIOIN	YES	2	R1	ULTRA PERIPHERAL NODES	0	0.435122	5	ENSCINP00000019213		F7AZD3
F7B1Z2_CIOIN	YES	8	R1	ULTRA PERIPHERAL NODES	0	0	1	ENSCINP00000012771		F7B1Z2
F7B580_CIOIN	NO	4	R1	ULTRA PERIPHERAL NODES	0	-2.70892	1	ENSCINP00000008666		F7B580
F7B898_CIOIN	NO	6	R1	ULTRA PERIPHERAL NODES	0	-0.739727	2	ENSCINP00000015240		F7B898
F7BA03_CIOIN	NO	1	R1	ULTRA PERIPHERAL NODES	0	-0.136055	3	ENSCINP00000006899		F7BA03
F7BBQ5_CIOIN	YES	2	R1	ULTRA PERIPHERAL NODES	0	-0.900602	1	ENSCINP00000011619		F7BBQ5
H2XNI9_CIOIN	YES	2	R1	ULTRA PERIPHERAL NODES	0	0.769054	6	ENSCINP00000031222		H2XNI9
H2XQC1_CIOIN	NO	11	R1	ULTRA PERIPHERAL NODES	0	0	1	ENSCINP00000031855		H2XQC1
H2XRE2_CIOIN	NO	9	R1	ULTRA PERIPHERAL NODES	0	0	2	ENSCINP00000032226		H2XRE2
H2XSQ8_CIOIN	YES	4	R2	PERIPHERAL NODES	0.18	0.45713	20	ENSCINP00000032692		H2XSQ8
H2XWE4_CIOIN	NO	4	R2	PERIPHERAL NODES	0.4224	0.45713	25	ENSCINP00000033978		H2XWE4
H2Y169_CIOIN	NO	12	R1	ULTRA PERIPHERAL NODES	0	0	1	ENSCINP00000035653		H2Y169
H2Y1D9_CIOIN	NO	7	R1	ULTRA PERIPHERAL NODES	0	0	1	ENSCINP00000035723		H2Y1D9
LOC100175325	YES	4	R2	PERIPHERAL NODES	0.099723	0.45713	19	ENSCINP00000035339	H2Y0A5	H2Y0A5
LOC100175325	YES	4	R2	PERIPHERAL NODES	0.099723	0.45713	19	ENSCINP00000035339	F6WAR5	H2Y0A5
LOC100175404	NO	13	R1	ULTRA PERIPHERAL NODES	0	0	2	ENSCINP00000015001	F6Z3U3	F6Z3U3
LOC100175596	YES	5	R1	ULTRA PERIPHERAL NODES	0	-1	3	ENSCINP00000008862	F6TT18	F6TT18
LOC100176037	NO	5	R1	ULTRA PERIPHERAL NODES	0	-1	3	ENSCINP00000034171	H2XWY7	H2XWY7
LOC100176155	YES	3	R5	PROVINCIAL HUBS	0	1.87515	5	ENSCINP00000019390	F6WWU2	F6WWV8
LOC100176155	YES	3	R5	PROVINCIAL HUBS	0	1.87515	5	ENSCINP00000019390	F6WWV8	F6WWV8
LOC100176441	NO	2	R1	ULTRA PERIPHERAL NODES	0	-0.23274	3	ENSCINP00000012269	F6YYG7	F6YYG7
LOC100176488	YES	14	R2	PERIPHERAL NODES	0.444444	-0.645497	3	ENSCINP00000017715	F6XMA0	F6XMA0
LOC100176531	NO	2	R1	ULTRA PERIPHERAL NODES	0	-0.23274	3	ENSCINP00000013376	F6PV45	F6PV45
LOC100176555	YES	2	R1	ULTRA PERIPHERAL NODES	0	0.101191	4	ENSCINP00000024567	F6YWN2	F6YWN2
LOC100176760	NO	6	R1	ULTRA PERIPHERAL NODES	0	0.0986302	4	ENSCINP00000017839	F6T0J5	F6T0J5
LOC100176828	YES	13	R1	ULTRA PERIPHERAL NODES	0	-1.11803	1	ENSCINP00000005331	F7B2X5	F7B2X5
LOC100176941	YES	4	R2	PERIPHERAL NODES	0.104938	0.270892	18	ENSCINP00000023206	F6VIA9	F6VIA9
LOC100177066	YES	2	R1	ULTRA PERIPHERAL NODES	0	-0.900602	1	ENSCINP00000012511	F6ZZF2	F6ZZF2
LOC100177118	YES	4	R2	PERIPHERAL NODES	0.176871	0.643368	21	ENSCINP00000013831	F6YKX8	F6YKX8
LOC100177411	YES	14	R1	ULTRA PERIPHERAL NODES	0	-0.645497	2	ENSCINP00000009659	F6RHA1	F6RHA1
LOC100177458	YES	4	R2	PERIPHERAL NODES	0.099723	0.45713	19	ENSCINP00000024072	A0A1W2WJ91	A0A1W2WJ91
LOC100177507	YES	4	R2	PERIPHERAL NODES	0.185	0.45713	20	ENSCINP00000006833	F6SNL0	F6SNL0
LOC100177596	YES	6	R2	PERIPHERAL NODES	0.46875	0.517809	8	ENSCINP00000005836	F6TMJ9	F6TMJ9
LOC100177845	NO	1	R5	PROVINCIAL HUBS	0	1.36055	6	ENSCINP00000004488	F6S4Q0	F6S4Q0
LOC100178081	YES	13	R1	ULTRA PERIPHERAL NODES	0	-1.11803	1	ENSCINP00000006041	F6R3W0	F6R3W0
LOC100179175	NO	9	R5	PROVINCIAL HUBS	0	1.41421	3	ENSCINP00000024096	F6TT01	F6TT01
LOC100179175	NO	9	R5	PROVINCIAL HUBS	0	1.41421	3	ENSCINP00000024096	F6TSY3	F6TT01
LOC100179315	YES	2	R5	PROVINCIAL HUBS	0	2.10478	10	ENSCINP00000007609	F6XIQ9	F6XIQ9
LOC100179388	YES	5	R1	ULTRA PERIPHERAL NODES	0	0	4	ENSCINP00000033086	H2XTV2	H2XTV2
LOC100179556	YES	2	R1	ULTRA PERIPHERAL NODES	0	-0.566671	2	ENSCINP00000005422	F6YDF4	F6YDF4
LOC100179683	NO	6	R5	PROVINCIAL HUBS	0	0.936987	6	ENSCINP00000030575	H2XLP3	H2XLP3
LOC100180056	YES	1	R1	ULTRA PERIPHERAL NODES	0	0.86168	5	ENSCINP00000019524	F7ADR7	F7ADR7
LOC100180404	YES	12	R1	ULTRA PERIPHERAL NODES	0	0	1	ENSCINP00000010156	F7AQE7	F7AQE7
LOC100181027	YES	2	R1	ULTRA PERIPHERAL NODES	0	-0.566671	2	ENSCINP00000007995	A0A1W2WEA2	A0A1W2WEA2
LOC100181154	NO	1	R1	ULTRA PERIPHERAL NODES	0	-1.13379	1	ENSCINP00000004269	F6ZRX9	F6ZRX9
LOC100181337	YES	2	R5	PROVINCIAL HUBS	0	1.43692	8	ENSCINP00000027269	F7ANT6	F7ANT6
LOC100181478	YES	14	R1	ULTRA PERIPHERAL NODES	0	-0.645497	2	ENSCINP00000018097	F6QX34	F6QX34
LOC100181712	YES	4	R2	PERIPHERAL NODES	0.3648	0.643368	25	ENSCINP00000003510	F7AMR5	F7AMR5
LOC100181830	NO	2	R5	PROVINCIAL HUBS	0	2.77264	12	ENSCINP00000014095	F6ZX12	F6ZX12
LOC100182056	NO	3	R1	ULTRA PERIPHERAL NODES	0	-0.150012	2	ENSCINP00000019024	F6WYH0	F6WYH0
LOC100182767	YES	6	R6	CONNECTOR HUBS	0.568047	0.936987	13	ENSCINP00000007461	F6U8C7	F6U8C7
LOC100182802	NO	6	R1	ULTRA PERIPHERAL NODES	0	-1.15891	1	ENSCINP00000033019	H2XTN5	H2XTN5
LOC100183052	YES	2	R5	PROVINCIAL HUBS	1.11022e-16	1.10298	7	ENSCINP00000021952	F6WUH0	F6WUH0
LOC100183090	NO	2	R1	ULTRA PERIPHERAL NODES	0	0.769054	6	ENSCINP00000013486	F6RID7	F6RID7
LOC100183335	NO	13	R5	PROVINCIAL HUBS	0	1.11803	3	ENSCINP00000030117	H2XKD5	H2XKD5
LOC100183335	NO	13	R5	PROVINCIAL HUBS	0	1.11803	3	ENSCINP00000030117	H2Y1H9	H2XKD5
LOC100183367	YES	14	R6	CONNECTOR HUBS	0.375	1.29099	4	ENSCINP00000009992	F6R8X1	F6R8X1
LOC100183452	YES	4	R1	ULTRA PERIPHERAL NODES	0	-2.70892	1	ENSCINP00000004181	F6TFY3	F6TFY3
LOC100183843	YES	14	R1	ULTRA PERIPHERAL NODES	0	-0.645497	2	ENSCINP00000011952	F6RLX1	F6RLX1
LOC100184240	YES	6	R1	ULTRA PERIPHERAL NODES	0	-1.15891	1	ENSCINP00000006560	F6S2W5	F6S2W5
LOC100184395	NO	5	R1	ULTRA PERIPHERAL NODES	0	-1	3	ENSCINP00000036000	H2Y265	H2Y265
LOC100184673	YES	6	R2	PERIPHERAL NODES	0.48	0.0986302	10	ENSCINP00000003095	F6XZ43	F6XZ43
LOC100184688	YES	2	R1	ULTRA PERIPHERAL NODES	0	-0.900602	1	ENSCINP00000011751	F6XCK4	F6XCK4
LOC100184857	NO	4	R2	PERIPHERAL NODES	0.411243	0.643368	26	ENSCINP00000033743	A0A1W2WKT4	A0A1W2WKT4
LOC100184986	NO	2	R1	ULTRA PERIPHERAL NODES	0	-0.900602	1	ENSCINP00000033125	H2XTZ1	H2XTZ1
LOC100185096	NO	6	R1	ULTRA PERIPHERAL NODES	0	0.0986302	4	ENSCINP00000011875	F6PZ06	F6PZ06
LOC100185196	YES	13	R1	ULTRA PERIPHERAL NODES	0	0	2	ENSCINP00000018763	F6W1H2	F6W1H2
LOC100185367	YES	4	R2	PERIPHERAL NODES	0.318182	0.45713	22	ENSCINP00000023826	A0A1W2WQ35	A0A1W2WQ35
LOC100185471	NO	2	R5	PROVINCIAL HUBS	1.11022e-16	1.10298	7	ENSCINP00000011600	F7BBW9	F7BBW9
LOC100185648	NO	1	R1	ULTRA PERIPHERAL NODES	0	-0.634922	2	ENSCINP00000005607	F7AHV7	F7AHV7
LOC100185663	YES	3	R1	ULTRA PERIPHERAL NODES	0	0.525041	3	ENSCINP00000036097	H2Y2G2	H2Y2G2
LOC100185739	NO	2	R1	ULTRA PERIPHERAL NODES	0	-0.900602	1	ENSCINP00000013236	F6QRJ2	F6QRJ2
LOC100185811	NO	14	R6	CONNECTOR HUBS	0.48	1.29099	5	ENSCINP00000003265	F7B8G8	F7B8G8
LOC100185831	YES	6	R1	ULTRA PERIPHERAL NODES	0	-1.15891	1	ENSCINP00000007962	F6Y5B7	F6Y5B7
LOC100185850	NO	13	R5	PROVINCIAL HUBS	0	1.11803	3	ENSCINP00000030419	H2XL87	H2XL87
LOC100186137	NO	2	R1	ULTRA PERIPHERAL NODES	0	-0.566671	2	ENSCINP00000035282	H2Y048	H2Y048
LOC100186137	NO	2	R1	ULTRA PERIPHERAL NODES	0	-0.566671	2	ENSCINP00000035282	F7BD57	H2Y048
LOC100186181	YES	4	R2	PERIPHERAL NODES	0.5	-1.40525	12	ENSCINP00000010410	F7A5J2	F7A5J2
LOC100186361	YES	4	R2	PERIPHERAL NODES	0.099723	0.45713	19	ENSCINP00000001338	A0A1W3JNV5	A0A1W3JNV5
LOC100186938	NO	2	R1	ULTRA PERIPHERAL NODES	0	-0.23274	3	ENSCINP00000019416	F6U9F4	F6U9F4
LOC100187164	YES	2	R1	ULTRA PERIPHERAL NODES	0	-0.566671	2	ENSCINP00000016753	H2XJF4	H2XJF4
LOC100187178	NO	5	R5	PROVINCIAL HUBS	0	1	5	ENSCINP00000035076	H2XZJ2	H2XZJ2
LOC100187210	YES	9	R1	ULTRA PERIPHERAL NODES	0	0	2	ENSCINP00000019652	F6W8I3	F6W8I3
LOC101242316	NO	1	R1	ULTRA PERIPHERAL NODES	0	0.86168	5	ENSCINP00000019425	F6U8Z7	F6U8Z7
LOC101243418	YES	4	R2	PERIPHERAL NODES	0.095	0.643368	20	ENSCINP00000026731	F6YRR0	F6YRR0
LOC108949278	YES	4	R2	PERIPHERAL NODES	0.117188	-0.101584	16	ENSCINP00000029536	A0A1W2WCG1	A0A1W2WCG1
LOC113474124	NO	6	R1	ULTRA PERIPHERAL NODES	0	0.0986302	4	ENSCINP00000019473	F6TJ76	F6TJ76
Rap1b	YES	3	R1	ULTRA PERIPHERAL NODES	0	-0.825064	1	ENSCINP00000036460		H2Y3H5
Txnrd3	NO	2	R1	ULTRA PERIPHERAL NODES	0	-0.900602	1	ENSCINP00000036039		H2Y2A4
act	NO	3	R5	PROVINCIAL HUBS	0	1.20009	4	ENSCINP00000001538	A2SY09	A2SY09
adh3	NO	15	R1	ULTRA PERIPHERAL NODES	0	0	1	ENSCINP00000017484	F6X0I3	F6X0I3
bco	YES	15	R1	ULTRA PERIPHERAL NODES	0	0	1	ENSCINP00000019492	F6SXN2	F6SXN2
cirgg1	YES	6	R2	PERIPHERAL NODES	0.5	-0.739727	4	ENSCINP00000008105	F7A5D0	F7A5D0
erk1/2	YES	10	R5	PROVINCIAL HUBS	0	1.1547	2	ENSCINP00000014552	Q4H3L5	Q4H3L5
mapkk1/2	YES	10	R1	ULTRA PERIPHERAL NODES	0	-0.57735	1	ENSCINP00000008465	Q4H383	Q4H383
r27a	YES	6	R6	CONNECTOR HUBS	0.444444	2.6137	30	ENSCINP00000012037	A0A1W3JRI0	A0A1W3JRI0
rhoc	YES	3	R1	ULTRA PERIPHERAL NODES	0	-0.825064	1	ENSCINP00000006386	Q7YT82	Q7YT82
thbsb	NO	3	R1	ULTRA PERIPHERAL NODES	0	-0.825064	1	ENSCINP00000005599	F6T2M3	F6T2M3
