# Supplementary material for: Proteome analysis refines molecular processes underlying metamorphosis in the ascidian Ciona intestinalis
Source: PLoS One. 2026 Jun 1;21(6):e0350646. doi: 10.1371/journal.pone.0350646 (PMC13225635; doi:10.1371/journal.pone.0350646)
Supplement: S7 Table — (XLSX) [file pone.0350646.s012.xlsx]

## Sheet: Sheet 1
name	is_neuronal	comm_id	R	Rdef	P	wmd_score	d	ensp	UniProtKB.Gene.Name.ID	UniProtKB.TrEMBL.ID	UniProtKB.Swiss.Prot.ID
Cibeta-catenin	YES	1	R1	ULTRA PERIPHERAL NODES	0	0.408248	3	ENSCINP00000014417		F7AEC5
F6PL95_CIOIN	NO	2	R1	ULTRA PERIPHERAL NODES	0	-0.812352	3	ENSCINP00000018217		F6PL95
F6QLN4_CIOIN	NO	3	R1	ULTRA PERIPHERAL NODES	0	0.240258	15	ENSCINP00000013256		F6QLN4
F6R8V3_CIOIN	NO	3	R1	ULTRA PERIPHERAL NODES	1.11022e-16	0.0940141	14	ENSCINP00000009993		F6R8V3
F6R955_CIOIN	YES	4	R5	PROVINCIAL HUBS	0	1.10096	4	ENSCINP00000009978		F6R955
F6RGQ1_CIOIN	NO	3	R2	PERIPHERAL NODES	0.375	-1.07594	8	ENSCINP00000023952		F6RGQ1
F6SI87_CIOIN	NO	5	R1	ULTRA PERIPHERAL NODES	0	-0.641941	1	ENSCINP00000024134		F6SI87
F6SID0_CIOIN	YES	3	R2	PERIPHERAL NODES	0.132653	-0.0522301	14	ENSCINP00000000189		F6SID0
F6SVM4_CIOIN	YES	3	R1	ULTRA PERIPHERAL NODES	0	-0.198474	12	ENSCINP00000014937		F6SVM4
F6SZU4_CIOIN	YES	6	R1	ULTRA PERIPHERAL NODES	0	0	1	ENSCINP00000005887		F6SZU4
F6TJY9_CIOIN	YES	3	R5	PROVINCIAL HUBS	0	0.971479	20	ENSCINP00000007489		F6TJY9
F6TZA7_CIOIN	YES	1	R1	ULTRA PERIPHERAL NODES	0	0.408248	3	ENSCINP00000025972		F6TZA7
F6U5F1_CIOIN	YES	2	R1	ULTRA PERIPHERAL NODES	0	-1.53828	1	ENSCINP00000023291		F6U5F1
F6V899_CIOIN	YES	7	R1	ULTRA PERIPHERAL NODES	0	-0.57735	1	ENSCINP00000010846		F6V899
F6VC80_CIOIN	NO	8	R2	PERIPHERAL NODES	0.444444	-0.514496	3	ENSCINP00000003178		F6VC80
F6VF77_CIOIN	YES	7	R1	ULTRA PERIPHERAL NODES	0	-0.57735	1	ENSCINP00000004680		F6VF77
F6VGC6_CIOIN	NO	9	R1	ULTRA PERIPHERAL NODES	0	0	1	ENSCINP00000004657		F6VGC6
F6VZ27_CIOIN	NO	10	R1	ULTRA PERIPHERAL NODES	0	0	1	ENSCINP00000015124		F6VZ27
F6WDZ2_CIOIN	YES	11	R5	PROVINCIAL HUBS	0	1.22474	3	ENSCINP00000000624		F6WDZ2
F6XMT9_CIOIN	YES	12	R2	PERIPHERAL NODES	0.5	-0.57735	2	ENSCINP00000005712		F6XMT9
F6Y8H4_CIOIN	NO	13	R1	ULTRA PERIPHERAL NODES	0	0	1	ENSCINP00000019340		F6Y8H4
F6YEG0_CIOIN	YES	14	R1	ULTRA PERIPHERAL NODES	0	0	1	ENSCINP00000017105		F6YEG0
F6YFY0_CIOIN	NO	3	R2	PERIPHERAL NODES	0.277008	0.386502	19	ENSCINP00000008778		F6YFY0
F6YGR5_CIOIN	YES	15	R1	ULTRA PERIPHERAL NODES	0	0	1	ENSCINP00000008708		F6YGR5
F6YHS8_CIOIN	NO	16	R2	PERIPHERAL NODES	0.5	0	4	ENSCINP00000010751		F6YHS8
F6YIL9_CIOIN	YES	17	R5	PROVINCIAL HUBS	0	1	3	ENSCINP00000003345		F6YIL9
F6YLI3_CIOIN	YES	8	R1	ULTRA PERIPHERAL NODES	0	0	3	ENSCINP00000013803		F6YLI3
F6YMZ5_CIOIN	YES	3	R5	PROVINCIAL HUBS	0	0.971479	20	ENSCINP00000004592		F6YMZ5
F6YNJ1_CIOIN	YES	5	R5	PROVINCIAL HUBS	0	2.05421	4	ENSCINP00000023416		F6YNJ1
F6YR71_CIOIN	YES	5	R1	ULTRA PERIPHERAL NODES	0	-0.641941	1	ENSCINP00000026748		F6YR71
F6Z761_CIOIN	NO	2	R1	ULTRA PERIPHERAL NODES	1.11022e-16	0.639511	7	ENSCINP00000016516		F6Z761
F6ZF70_CIOIN	YES	2	R1	ULTRA PERIPHERAL NODES	0	0.276545	6	ENSCINP00000017691		F6ZF70
F7A1R5_CIOIN	YES	3	R1	ULTRA PERIPHERAL NODES	0	-1.80716	1	ENSCINP00000017077		F7A1R5
F7A3K2_CIOIN	NO	18	R1	ULTRA PERIPHERAL NODES	0	0	1	ENSCINP00000015548		F7A3K2
F7AJ84_CIOIN	NO	10	R1	ULTRA PERIPHERAL NODES	0	0	1	ENSCINP00000005372		F7AJ84
F7AZD3_CIOIN	YES	8	R6	CONNECTOR HUBS	0.345679	2.05798	9	ENSCINP00000019213		F7AZD3
F7B580_CIOIN	NO	8	R2	PERIPHERAL NODES	0.444444	-1.02899	3	ENSCINP00000008666		F7B580
F7B898_CIOIN	NO	12	R5	PROVINCIAL HUBS	0	1.1547	2	ENSCINP00000015240		F7B898
F7BA18_CIOIN	YES	11	R1	ULTRA PERIPHERAL NODES	0	0	2	ENSCINP00000006895		F7BA18
F7BAT7_CIOIN	YES	13	R1	ULTRA PERIPHERAL NODES	0	0	1	ENSCINP00000001723		F7BAT7
F7BBQ5_CIOIN	YES	11	R1	ULTRA PERIPHERAL NODES	0	-1.22474	1	ENSCINP00000011619		F7BBQ5
H2XNV5_CIOIN	NO	4	R1	ULTRA PERIPHERAL NODES	0	-1.3762	1	ENSCINP00000031338		H2XNV5
H2XQC1_CIOIN	NO	15	R1	ULTRA PERIPHERAL NODES	0	0	1	ENSCINP00000031855		H2XQC1
H2XQE7_CIOIN	NO	18	R1	ULTRA PERIPHERAL NODES	0	0	1	ENSCINP00000031881		H2XQE7
H2XRE2_CIOIN	NO	5	R1	ULTRA PERIPHERAL NODES	0	-0.641941	1	ENSCINP00000032226		H2XRE2
H2XVY7_CIOIN	NO	5	R2	PERIPHERAL NODES	0.5	-0.641941	2	ENSCINP00000033821		H2XVY7
H2XWE4_CIOIN	NO	3	R5	PROVINCIAL HUBS	0	1.26397	22	ENSCINP00000033978		H2XWE4
H2XYL3_CIOIN	NO	2	R1	ULTRA PERIPHERAL NODES	1.11022e-16	0.639511	7	ENSCINP00000034747		H2XYL3
H2Y3K9_CIOIN	NO	2	R1	ULTRA PERIPHERAL NODES	0	-0.0864204	5	ENSCINP00000036494		H2Y3K9
L7N0R5_CIOIN	YES	19	R1	ULTRA PERIPHERAL NODES	0	-0.377964	2	ENSCINP00000007451		L7N0R5
LOC100174998	YES	2	R2	PERIPHERAL NODES	0.375	0.276545	8	ENSCINP00000007004	F6XLK3	F6XLK3
LOC100175883	YES	20	R1	ULTRA PERIPHERAL NODES	0	0	1	ENSCINP00000015668	F6VXD0	F6VXD0
LOC100176278	YES	8	R3	NON-HUB CONNECTOR NODES	0.666667	-1.02899	3	ENSCINP00000004762	F6PN41	F6PN41
LOC100176531	NO	8	R1	ULTRA PERIPHERAL NODES	0	0	3	ENSCINP00000013376	F6PV45	F6PV45
LOC100176760	NO	16	R2	PERIPHERAL NODES	0.444444	0	3	ENSCINP00000017839	F6T0J5	F6T0J5
LOC100176828	YES	17	R1	ULTRA PERIPHERAL NODES	0	-1	1	ENSCINP00000005331	F7B2X5	F7B2X5
LOC100176948	NO	4	R1	ULTRA PERIPHERAL NODES	0	-0.550482	2	ENSCINP00000035221		H2XZY7
LOC100177066	YES	2	R1	ULTRA PERIPHERAL NODES	0	-0.0864204	5	ENSCINP00000012511	F6ZZF2	F6ZZF2
LOC100177118	YES	3	R2	PERIPHERAL NODES	0.110727	0.386502	17	ENSCINP00000013831	F6YKX8	F6YKX8
LOC100177411	YES	1	R1	ULTRA PERIPHERAL NODES	0	-0.816497	2	ENSCINP00000009659	F6RHA1	F6RHA1
LOC100177458	YES	3	R1	ULTRA PERIPHERAL NODES	1.11022e-16	0.0940141	14	ENSCINP00000024072	A0A1W2WJ91	A0A1W2WJ91
LOC100177507	YES	3	R2	PERIPHERAL NODES	0.110727	0.386502	17	ENSCINP00000006833	F6SNL0	F6SNL0
LOC100177596	YES	3	R2	PERIPHERAL NODES	0.165289	-0.490962	11	ENSCINP00000005836	F6TMJ9	F6TMJ9
LOC100177845	NO	19	R5	PROVINCIAL HUBS	0	1.60635	5	ENSCINP00000004488	F6S4Q0	F6S4Q0
LOC100178081	YES	17	R1	ULTRA PERIPHERAL NODES	0	0	2	ENSCINP00000006041	F6R3W0	F6R3W0
LOC100178564	YES	21	R1	ULTRA PERIPHERAL NODES	0	0	1	ENSCINP00000008382	F7B6E8	F7B6E8
LOC100178583	NO	8	R6	CONNECTOR HUBS	0.5	1.02899	10	ENSCINP00000010550	F6VYC6	F6VYC6
LOC100178673	YES	8	R2	PERIPHERAL NODES	0.48	0	5	ENSCINP00000016703	F6PP44	F6PP44
LOC100178719	YES	2	R1	ULTRA PERIPHERAL NODES	0	0.276545	6	ENSCINP00000022879	F6TUG7	F6TUG7
LOC100179175	NO	5	R1	ULTRA PERIPHERAL NODES	0	0.256776	2	ENSCINP00000024096	F6TSY3	F6TT01
LOC100179175	NO	5	R1	ULTRA PERIPHERAL NODES	0	0.256776	2	ENSCINP00000024096	F6TT01	F6TT01
LOC100179388	YES	4	R1	ULTRA PERIPHERAL NODES	0	0.275241	3	ENSCINP00000033086	H2XTV2	H2XTV2
LOC100179536	YES	3	R2	PERIPHERAL NODES	0.110727	0.386502	17	ENSCINP00000016656	F6VFA0	F6VFA0
LOC100179870	YES	3	R2	PERIPHERAL NODES	0.124444	0.0940141	15	ENSCINP00000008935	F7BNW5	F7BNW5
LOC100180220	YES	3	R1	ULTRA PERIPHERAL NODES	1.11022e-16	0.0940141	14	ENSCINP00000026139	F6YB21	F6YB21
LOC100180692	YES	19	R1	ULTRA PERIPHERAL NODES	0	-1.0394	1	ENSCINP00000009181	F6XE85	F6XE85
LOC100181154	NO	20	R1	ULTRA PERIPHERAL NODES	0	0	1	ENSCINP00000004269	F6ZRX9	F6ZRX9
LOC100181337	YES	2	R1	ULTRA PERIPHERAL NODES	1.11022e-16	0.639511	7	ENSCINP00000027269	F7ANT6	F7ANT6
LOC100181431	YES	5	R2	PERIPHERAL NODES	0.5	0.256776	4	ENSCINP00000011040	F7BEF3	F7BEF3
LOC100181450	YES	3	R2	PERIPHERAL NODES	0.132653	-0.0522301	14	ENSCINP00000007610	F6XIP9	F6XIP9
LOC100181512	NO	2	R1	ULTRA PERIPHERAL NODES	0	-0.0864204	5	ENSCINP00000015426	F6TWU9	F6TWU9
LOC100181655	NO	19	R1	ULTRA PERIPHERAL NODES	0	0.283473	3	ENSCINP00000011962	F6RHK8	F6RHK8
LOC100181830	NO	2	R5	PROVINCIAL HUBS	0.24	2.8173	15	ENSCINP00000014095	F6ZX12	F6ZX12
LOC100182056	NO	22	R1	ULTRA PERIPHERAL NODES	0	0	1	ENSCINP00000019024	F6WYH0	F6WYH0
LOC100182436	YES	21	R1	ULTRA PERIPHERAL NODES	0	0	1	ENSCINP00000013612	F6U1G1	F6U1G1
LOC100182767	YES	3	R1	ULTRA PERIPHERAL NODES	0	-0.0522301	13	ENSCINP00000007461	F6U8C7	F6U8C7
LOC100182780	YES	17	R1	ULTRA PERIPHERAL NODES	0	-1	1	ENSCINP00000034074	H2XWP0	H2XWP0
LOC100182802	NO	3	R1	ULTRA PERIPHERAL NODES	0	-1.80716	1	ENSCINP00000033019	H2XTN5	H2XTN5
LOC100182844	YES	9	R1	ULTRA PERIPHERAL NODES	0	0	1	ENSCINP00000018244	F6PKL1	F6PKL1
LOC100183019	YES	3	R5	PROVINCIAL HUBS	0.0831758	1.26397	23	ENSCINP00000005354	F7B2L3	F7B2L3
LOC100183027	YES	3	R5	PROVINCIAL HUBS	0	1.11772	21	ENSCINP00000010714	F6Z1E3	F6Z1E3
LOC100183052	YES	2	R2	PERIPHERAL NODES	0.21875	0.639511	8	ENSCINP00000021952	F6WUH0	F6WUH0
LOC100183090	NO	8	R2	PERIPHERAL NODES	0.32	0.514496	5	ENSCINP00000013486	F6RID7	F6RID7
LOC100183335	NO	17	R5	PROVINCIAL HUBS	0	1	3	ENSCINP00000030117	H2Y1H9	H2XKD5
LOC100183335	NO	17	R5	PROVINCIAL HUBS	0	1	3	ENSCINP00000030117	H2XKD5	H2XKD5
LOC100183367	YES	1	R5	PROVINCIAL HUBS	0	1.63299	4	ENSCINP00000009992	F6R8X1	F6R8X1
LOC100183843	YES	1	R1	ULTRA PERIPHERAL NODES	0	-0.816497	2	ENSCINP00000011952	F6RLX1	F6RLX1
LOC100183862	YES	7	R5	PROVINCIAL HUBS	0	1.1547	2	ENSCINP00000024816	F6UYD9	F6YVL2
LOC100183862	YES	7	R5	PROVINCIAL HUBS	0	1.1547	2	ENSCINP00000024816	F6YVL2	F6YVL2
LOC100184020	YES	2	R1	ULTRA PERIPHERAL NODES	0	0.276545	6	ENSCINP00000003562	F7A3X7	F7A3X7
LOC100184240	YES	3	R1	ULTRA PERIPHERAL NODES	0	-1.80716	1	ENSCINP00000006560	F6S2W5	F6S2W5
LOC100184395	NO	4	R1	ULTRA PERIPHERAL NODES	0	-0.550482	2	ENSCINP00000036000	H2Y265	H2Y265
LOC100184396	YES	8	R1	ULTRA PERIPHERAL NODES	0	-1.02899	1	ENSCINP00000016694	F6UQ90	F6UQ90
LOC100184477	YES	2	R2	PERIPHERAL NODES	0.48	-0.812352	5	ENSCINP00000012352	F6VT08	F6VT08
LOC100184857	NO	3	R5	PROVINCIAL HUBS	0.0831758	1.26397	23	ENSCINP00000033743	A0A1W2WKT4	A0A1W2WKT4
LOC100184965	YES	2	R5	PROVINCIAL HUBS	0	1.00248	8	ENSCINP00000017065	F7AJP1	F7AJP1
LOC100184967	NO	19	R2	PERIPHERAL NODES	0.444444	-0.377964	3	ENSCINP00000015047	F6YK29	F6YK29
LOC100184986	NO	2	R1	ULTRA PERIPHERAL NODES	0	-1.17532	2	ENSCINP00000033125	H2XTZ1	H2XTZ1
LOC100185196	YES	17	R1	ULTRA PERIPHERAL NODES	0	-1	1	ENSCINP00000018763	F6W1H2	F6W1H2
LOC100185261	NO	2	R1	ULTRA PERIPHERAL NODES	0	0.276545	6	ENSCINP00000027058	F6XYG2	F6XYG2
LOC100185648	NO	19	R1	ULTRA PERIPHERAL NODES	0	-1.0394	1	ENSCINP00000005607	F7AHV7	F7AHV7
LOC100185831	YES	3	R1	ULTRA PERIPHERAL NODES	0	-1.80716	1	ENSCINP00000007962	F6Y5B7	F6Y5B7
LOC100185850	NO	17	R5	PROVINCIAL HUBS	0	1	3	ENSCINP00000030419	H2XL87	H2XL87
LOC100185939	YES	6	R1	ULTRA PERIPHERAL NODES	0	0	1	ENSCINP00000005870		F6T060
LOC100186137	NO	2	R1	ULTRA PERIPHERAL NODES	0	-1.53828	1	ENSCINP00000035282	H2Y048	H2Y048
LOC100186137	NO	2	R1	ULTRA PERIPHERAL NODES	0	-1.53828	1	ENSCINP00000035282	F7BD57	H2Y048
LOC100186938	NO	2	R1	ULTRA PERIPHERAL NODES	0	-0.449386	4	ENSCINP00000019416	F6U9F4	F6U9F4
LOC100187168	NO	14	R1	ULTRA PERIPHERAL NODES	0	0	1	ENSCINP00000019289		F7AEZ3
LOC100187178	NO	4	R5	PROVINCIAL HUBS	0	1.10096	4	ENSCINP00000035076	H2XZJ2	H2XZJ2
LOC101242316	NO	19	R5	PROVINCIAL HUBS	0	0.944911	4	ENSCINP00000019425	F6U8Z7	F6U8Z7
LOC101243511	NO	2	R1	ULTRA PERIPHERAL NODES	0	-1.17532	2	ENSCINP00000008607	F7BQ94	F7BQ94
LOC108949278	YES	3	R1	ULTRA PERIPHERAL NODES	1.11022e-16	0.0940141	14	ENSCINP00000029536	A0A1W2WCG1	A0A1W2WCG1
LOC113474124	NO	16	R2	PERIPHERAL NODES	0.444444	0	3	ENSCINP00000019473	F6TJ76	F6TJ76
MCM7	YES	11	R1	ULTRA PERIPHERAL NODES	0	0	2	ENSCINP00000009077	F7AUJ3	F7AUJ3
ci-cadherin	YES	1	R1	ULTRA PERIPHERAL NODES	0	-0.816497	2	ENSCINP00000013407	F6PH03	F6PH03
cirgg1	YES	3	R1	ULTRA PERIPHERAL NODES	0	-1.36843	4	ENSCINP00000008105	F7A5D0	F7A5D0
r27a	YES	3	R5	PROVINCIAL HUBS	0.204142	1.41021	26	ENSCINP00000012037	A0A1W3JRI0	A0A1W3JRI0
thbsb	NO	22	R1	ULTRA PERIPHERAL NODES	0	0	1	ENSCINP00000005599	F6T2M3	F6T2M3
yb1/2/3	YES	12	R1	ULTRA PERIPHERAL NODES	0	-0.57735	1	ENSCINP00000021107	Q4H2L7	F6SD85
yb1/2/3	YES	12	R1	ULTRA PERIPHERAL NODES	0	-0.57735	1	ENSCINP00000021107	F6SD85	F6SD85
