# Supplementary material for: Proteome analysis refines molecular processes underlying metamorphosis in the ascidian Ciona intestinalis
Source: PLoS One. 2026 Jun 1;21(6):e0350646. doi: 10.1371/journal.pone.0350646 (PMC13225635; doi:10.1371/journal.pone.0350646)
Supplement: S8 Table — (XLSX) [file pone.0350646.s013.xlsx]

## Sheet: Sheet 1
name	is_neuronal	comm_id	R	Rdef	P	wmd_score	d	ensp	UniProtKB.Gene.Name.ID	UniProtKB.TrEMBL.ID	UniProtKB.Swiss.Prot.ID
Cibeta-catenin	YES	1	R5	PROVINCIAL HUBS	0	0.948683	3	ENSCINP00000014417		F7AEC5
F6PMM3_CIOIN	NO	2	R1	ULTRA PERIPHERAL NODES	0	0	1	ENSCINP00000009845		F6PMM3
F6PNS6_CIOIN	YES	3	R6	CONNECTOR HUBS	0.48	0.750939	5	ENSCINP00000016717		F6PNS6
F6Q5K0_CIOIN	YES	1	R5	PROVINCIAL HUBS	0	1.89737	4	ENSCINP00000018199		F6Q5K0
F6Q9P9_CIOIN	YES	3	R2	PERIPHERAL NODES	0.444444	-0.300376	3	ENSCINP00000018157		F6Q9P9
F6R9G4_CIOIN	YES	4	R5	PROVINCIAL HUBS	0	1.40481	6	ENSCINP00000009962		F6R9G4
F6R9M9_CIOIN	YES	4	R5	PROVINCIAL HUBS	0	1.40481	6	ENSCINP00000009959		F6R9M9
F6RE18_CIOIN	NO	5	R6	CONNECTOR HUBS	0.59375	1.877	16	ENSCINP00000025174		F6RE18
F6RGQ1_CIOIN	NO	6	R2	PERIPHERAL NODES	0.512397	-1.06084	11	ENSCINP00000023952		F6RGQ1
F6RKM9_CIOIN	YES	7	R1	ULTRA PERIPHERAL NODES	0	0	2	ENSCINP00000013159		F6RKM9
F6SNC6_CIOIN	YES	3	R1	ULTRA PERIPHERAL NODES	0	-0.300376	2	ENSCINP00000006840		F6SNC6
F6SSM8_CIOIN	YES	6	R5	PROVINCIAL HUBS	0.110727	0.624026	17	ENSCINP00000016413		F6SSM8
F6ST26_CIOIN	YES	8	R5	PROVINCIAL HUBS	0	1.1547	2	ENSCINP00000028171		F6ST26
F6UT21_CIOIN	YES	9	R1	ULTRA PERIPHERAL NODES	0	-1.15549	1	ENSCINP00000009202		F6UT21
F6V899_CIOIN	YES	10	R1	ULTRA PERIPHERAL NODES	0	-0.57735	1	ENSCINP00000010846		F6V899
F6VF77_CIOIN	YES	10	R1	ULTRA PERIPHERAL NODES	0	-0.57735	1	ENSCINP00000004680		F6VF77
F6VGC6_CIOIN	NO	11	R1	ULTRA PERIPHERAL NODES	0	0	1	ENSCINP00000004657		F6VGC6
F6VR09_CIOIN	NO	12	R1	ULTRA PERIPHERAL NODES	0	0	2	ENSCINP00000012665		F6VR09
F6WI66_CIOIN	NO	5	R1	ULTRA PERIPHERAL NODES	0	-1.26494	1	ENSCINP00000015662		F6WI66
F6XH64_CIOIN	YES	13	R1	ULTRA PERIPHERAL NODES	0	0	1	ENSCINP00000019619		F6XH64
F6XKY1_CIOIN	NO	6	R2	PERIPHERAL NODES	0.124444	0.24961	15	ENSCINP00000019008		F6XKY1
F6XQM9_CIOIN	NO	6	R1	ULTRA PERIPHERAL NODES	0	-0.499221	10	ENSCINP00000017425		F6XQM9
F6XTZ6_CIOIN	YES	6	R1	ULTRA PERIPHERAL NODES	0	-0.124805	12	ENSCINP00000003937		F6XTZ6
F6Y6V2_CIOIN	YES	1	R1	ULTRA PERIPHERAL NODES	0	-0.948683	1	ENSCINP00000026789		F6Y6V2
F6YHS8_CIOIN	NO	14	R1	ULTRA PERIPHERAL NODES	0	0.322749	3	ENSCINP00000010751		F6YHS8
F6YR71_CIOIN	YES	15	R1	ULTRA PERIPHERAL NODES	0	-0.57735	1	ENSCINP00000026748		F6YR71
F6ZDC7_CIOIN	NO	16	R1	ULTRA PERIPHERAL NODES	0	0.289587	5	ENSCINP00000002112		F6ZDC7
F6ZF70_CIOIN	YES	16	R5	PROVINCIAL HUBS	0	0.737129	6	ENSCINP00000017691		F6ZF70
F7A429_CIOIN	YES	16	R6	CONNECTOR HUBS	0.40625	0.737129	8	ENSCINP00000015532		F7A429
F7A606_CIOIN	NO	15	R5	PROVINCIAL HUBS	0	1.1547	2	ENSCINP00000010199		F7A606
F7AMW5_CIOIN	YES	6	R5	PROVINCIAL HUBS	0.253968	0.998441	21	ENSCINP00000022698		F7AMW5
F7AQA9_CIOIN	YES	16	R1	ULTRA PERIPHERAL NODES	0	-0.157956	4	ENSCINP00000006900		F7AQA9
F7AX62_CIOIN	YES	16	R1	ULTRA PERIPHERAL NODES	0	0.289587	5	ENSCINP00000007539		F7AX62
F7B2I2_CIOIN	NO	5	R1	ULTRA PERIPHERAL NODES	0	0.530458	5	ENSCINP00000029303		F7B2I2
F7BA03_CIOIN	NO	12	R1	ULTRA PERIPHERAL NODES	0	0	2	ENSCINP00000006899		F7BA03
F7BBJ9_CIOIN	NO	16	R2	PERIPHERAL NODES	0.44898	0.289587	7	ENSCINP00000006593		F7BBJ9
F7BBQ5_CIOIN	YES	5	R1	ULTRA PERIPHERAL NODES	0	-1.26494	1	ENSCINP00000011619		F7BBQ5
H2XJH2_CIOIN	NO	14	R2	PERIPHERAL NODES	0.375	0.322749	4	ENSCINP00000029804		H2XJH2
H2XNI9_CIOIN	YES	5	R1	ULTRA PERIPHERAL NODES	0	0.530458	5	ENSCINP00000031222		H2XNI9
H2XNV5_CIOIN	NO	4	R2	PERIPHERAL NODES	0.444444	-0.893971	3	ENSCINP00000031338		H2XNV5
H2XSQ8_CIOIN	YES	6	R1	ULTRA PERIPHERAL NODES	0	0.436818	15	ENSCINP00000032692		H2XSQ8
H2XVY7_CIOIN	NO	17	R2	PERIPHERAL NODES	0.277778	0	6	ENSCINP00000033821		H2XVY7
H2XW16_CIOIN	YES	9	R5	PROVINCIAL HUBS	0	0.641941	3	ENSCINP00000033850		H2XW16
H2XY07_CIOIN	NO	8	R1	ULTRA PERIPHERAL NODES	0	-0.57735	1	ENSCINP00000034541		H2XY07
H2Y1D9_CIOIN	NO	8	R1	ULTRA PERIPHERAL NODES	0	-0.57735	1	ENSCINP00000035723		H2Y1D9
H2Y3K9_CIOIN	NO	16	R2	PERIPHERAL NODES	0.375	-0.605499	4	ENSCINP00000036494		H2Y3K9
LOC100174998	YES	16	R5	PROVINCIAL HUBS	0	1.63221	8	ENSCINP00000007004	F6XLK3	F6XLK3
LOC100175325	YES	6	R1	ULTRA PERIPHERAL NODES	0	0.436818	15	ENSCINP00000035339	F6WAR5	H2Y0A5
LOC100175325	YES	6	R1	ULTRA PERIPHERAL NODES	0	0.436818	15	ENSCINP00000035339	H2Y0A5	H2Y0A5
LOC100175551	YES	18	R1	ULTRA PERIPHERAL NODES	0	0	2	ENSCINP00000018064	F6QY24	F6QY24
LOC100175596	YES	4	R1	ULTRA PERIPHERAL NODES	0	-0.319275	3	ENSCINP00000008862	F6TT18	F6TT18
LOC100175883	YES	12	R1	ULTRA PERIPHERAL NODES	0	0	2	ENSCINP00000015668	F6VXD0	F6VXD0
LOC100175959	YES	6	R1	ULTRA PERIPHERAL NODES	0	0.0624026	13	ENSCINP00000001148	F6RRL3	F6RRL3
LOC100176037	NO	4	R1	ULTRA PERIPHERAL NODES	0	-0.893971	2	ENSCINP00000034171	H2XWY7	H2XWY7
LOC100176155	YES	1	R5	PROVINCIAL HUBS	0	0.948683	3	ENSCINP00000019390	F6WWU2	F6WWV8
LOC100176155	YES	1	R5	PROVINCIAL HUBS	0	0.948683	3	ENSCINP00000019390	F6WWV8	F6WWV8
LOC100176278	YES	5	R3	NON-HUB CONNECTOR NODES	0.722222	-0.816089	6	ENSCINP00000004762	F6PN41	F6PN41
LOC100176441	NO	16	R1	ULTRA PERIPHERAL NODES	0	-1.05304	2	ENSCINP00000012269	F6YYG7	F6YYG7
LOC100176488	YES	17	R2	PERIPHERAL NODES	0.277778	0	6	ENSCINP00000017715	F6XMA0	F6XMA0
LOC100176531	NO	16	R1	ULTRA PERIPHERAL NODES	0	-1.50058	1	ENSCINP00000013376	F6PV45	F6PV45
LOC100176555	YES	5	R1	ULTRA PERIPHERAL NODES	0	0.0816089	4	ENSCINP00000024567	F6YWN2	F6YWN2
LOC100176724	NO	17	R1	ULTRA PERIPHERAL NODES	0	0	5	ENSCINP00000013348	F6Q0U4	F6Q0U4
LOC100176724	NO	17	R1	ULTRA PERIPHERAL NODES	0	0	5	ENSCINP00000013348	F6RNQ5	F6Q0U4
LOC100176948	NO	4	R1	ULTRA PERIPHERAL NODES	0	-0.893971	2	ENSCINP00000035221		H2XZY7
LOC100178377	NO	1	R1	ULTRA PERIPHERAL NODES	0	-0.948683	1	ENSCINP00000019142	F6TM19	F6TM19
LOC100178403	YES	18	R1	ULTRA PERIPHERAL NODES	0	0	2	ENSCINP00000012742	F7BKT8	F7BKT8
LOC100178583	NO	3	R6	CONNECTOR HUBS	0.58	1.80225	10	ENSCINP00000010550	F6VYC6	F6VYC6
LOC100178673	YES	16	R1	ULTRA PERIPHERAL NODES	0	0.289587	5	ENSCINP00000016703	F6PP44	F6PP44
LOC100178719	YES	5	R1	ULTRA PERIPHERAL NODES	0	0.530458	5	ENSCINP00000022879	F6TUG7	F6TUG7
LOC100179260	YES	9	R5	PROVINCIAL HUBS	0	0.641941	3	ENSCINP00000002402	F7AEV2	F7AEV2
LOC100179315	YES	16	R5	PROVINCIAL HUBS	0.197531	1.63221	9	ENSCINP00000007609	F6XIQ9	F6XIQ9
LOC100179388	YES	4	R5	PROVINCIAL HUBS	0	0.830116	5	ENSCINP00000033086	H2XTV2	H2XTV2
LOC100179536	YES	6	R2	PERIPHERAL NODES	0.207612	0.436818	17	ENSCINP00000016656	F6VFA0	F6VFA0
LOC100179556	YES	16	R1	ULTRA PERIPHERAL NODES	0	-0.605499	3	ENSCINP00000005422	F6YDF4	F6YDF4
LOC100179683	NO	14	R1	ULTRA PERIPHERAL NODES	0	0.322749	3	ENSCINP00000030575	H2XLP3	H2XLP3
LOC100180056	YES	12	R1	ULTRA PERIPHERAL NODES	0	0	2	ENSCINP00000019524	F7ADR7	F7ADR7
LOC100181027	YES	5	R1	ULTRA PERIPHERAL NODES	0	-0.816089	2	ENSCINP00000007995	A0A1W2WEA2	A0A1W2WEA2
LOC100181104	YES	14	R1	ULTRA PERIPHERAL NODES	0	-1.61374	1	ENSCINP00000014287	F6UZS7	F6UZS7
LOC100181431	YES	17	R1	ULTRA PERIPHERAL NODES	0	0	5	ENSCINP00000011040	F7BEF3	F7BEF3
LOC100181478	YES	17	R1	ULTRA PERIPHERAL NODES	0	0	5	ENSCINP00000018097	F6QX34	F6QX34
LOC100181712	YES	6	R5	PROVINCIAL HUBS	0	0.811233	17	ENSCINP00000003510	F7AMR5	F7AMR5
LOC100182056	NO	1	R1	ULTRA PERIPHERAL NODES	0	0	2	ENSCINP00000019024	F6WYH0	F6WYH0
LOC100182145	YES	9	R1	ULTRA PERIPHERAL NODES	0	-0.256776	2	ENSCINP00000009296	F6TEZ1	F6TEZ1
LOC100182514	NO	7	R1	ULTRA PERIPHERAL NODES	0	0	2	ENSCINP00000034174	H2XWZ0	H2XWZ0
LOC100182844	YES	11	R1	ULTRA PERIPHERAL NODES	0	0	1	ENSCINP00000018244	F6PKL1	F6PKL1
LOC100183027	YES	6	R5	PROVINCIAL HUBS	0	0.811233	17	ENSCINP00000010714	F6Z1E3	F6Z1E3
LOC100183239	YES	3	R1	ULTRA PERIPHERAL NODES	0	-0.300376	2	ENSCINP00000033278	F6Z423	H2XUE4
LOC100183239	YES	3	R1	ULTRA PERIPHERAL NODES	0	-0.300376	2	ENSCINP00000033278	H2XUE4	H2XUE4
LOC100183452	YES	6	R1	ULTRA PERIPHERAL NODES	0	-2.18409	1	ENSCINP00000004181	F6TFY3	F6TFY3
LOC100183764	NO	19	R1	ULTRA PERIPHERAL NODES	0	0	2	ENSCINP00000032581	A0A1W5B7N8	A0A1W5B7N8
LOC100183862	YES	10	R5	PROVINCIAL HUBS	0	1.1547	2	ENSCINP00000024816	F6UYD9	F6YVL2
LOC100183862	YES	10	R5	PROVINCIAL HUBS	0	1.1547	2	ENSCINP00000024816	F6YVL2	F6YVL2
LOC100183886	NO	14	R1	ULTRA PERIPHERAL NODES	0	-0.645497	2	ENSCINP00000002723	F6ZBB5	F6ZBB5
LOC100184395	NO	4	R1	ULTRA PERIPHERAL NODES	0	-0.893971	2	ENSCINP00000036000	H2Y265	H2Y265
LOC100184396	YES	3	R1	ULTRA PERIPHERAL NODES	0	-1.35169	1	ENSCINP00000016694	F6UQ90	F6UQ90
LOC100184673	YES	6	R1	ULTRA PERIPHERAL NODES	0	-1.62247	4	ENSCINP00000003095	F6XZ43	F6XZ43
LOC100184688	YES	3	R1	ULTRA PERIPHERAL NODES	0	-0.300376	2	ENSCINP00000011751	F6XCK4	F6XCK4
LOC100184857	NO	6	R5	PROVINCIAL HUBS	0.253968	0.998441	21	ENSCINP00000033743	A0A1W2WKT4	A0A1W2WKT4
LOC100184965	YES	16	R5	PROVINCIAL HUBS	0.21875	1.18467	8	ENSCINP00000017065	F7AJP1	F7AJP1
LOC100185096	NO	14	R5	PROVINCIAL HUBS	0	1.29099	4	ENSCINP00000011875	F6PZ06	F6PZ06
LOC100185196	YES	18	R1	ULTRA PERIPHERAL NODES	0	0	2	ENSCINP00000018763	F6W1H2	F6W1H2
LOC100185367	YES	6	R5	PROVINCIAL HUBS	0.277008	0.624026	19	ENSCINP00000023826	A0A1W2WQ35	A0A1W2WQ35
LOC100185471	NO	5	R5	PROVINCIAL HUBS	0	0.979306	6	ENSCINP00000011600	F7BBW9	F7BBW9
LOC100185478	YES	4	R1	ULTRA PERIPHERAL NODES	0	0.25542	4	ENSCINP00000012854	F6YCN8	F6YCN8
LOC100185811	NO	17	R2	PERIPHERAL NODES	0.408163	0	7	ENSCINP00000003265	F7B8G8	F7B8G8
LOC100186137	NO	16	R1	ULTRA PERIPHERAL NODES	0	-1.05304	2	ENSCINP00000035282	F7BD57	H2Y048
LOC100186137	NO	16	R1	ULTRA PERIPHERAL NODES	0	-1.05304	2	ENSCINP00000035282	H2Y048	H2Y048
LOC100186181	YES	6	R2	PERIPHERAL NODES	0.31405	-0.686428	11	ENSCINP00000010410	F7A5J2	F7A5J2
LOC100186345	YES	6	R5	PROVINCIAL HUBS	0	0.624026	16	ENSCINP00000019124	F6U9X5	F6U9X5
LOC100186361	YES	6	R1	ULTRA PERIPHERAL NODES	0	0.436818	15	ENSCINP00000001338	A0A1W3JNV5	A0A1W3JNV5
LOC100186938	NO	16	R1	ULTRA PERIPHERAL NODES	0	-1.50058	1	ENSCINP00000019416	F6U9F4	F6U9F4
LOC100187210	YES	15	R1	ULTRA PERIPHERAL NODES	0	-0.57735	1	ENSCINP00000019652	F6W8I3	F6W8I3
LOC101242999	NO	9	R1	ULTRA PERIPHERAL NODES	0	-0.256776	2	ENSCINP00000011855	F6Q041	F6Q041
LOC101243418	YES	6	R5	PROVINCIAL HUBS	0.193906	0.811233	19	ENSCINP00000026731	F6YRR0	F6YRR0
LOC104265886	YES	13	R1	ULTRA PERIPHERAL NODES	0	0	1	ENSCINP00000016261	A0A1W3JEA6	A0A1W3JEA6
MCM7	YES	7	R1	ULTRA PERIPHERAL NODES	0	0	2	ENSCINP00000009077	F7AUJ3	F7AUJ3
Rap1b	YES	1	R1	ULTRA PERIPHERAL NODES	0	-0.948683	1	ENSCINP00000036460		H2Y3H5
Txnrd3	NO	16	R1	ULTRA PERIPHERAL NODES	0	-0.605499	3	ENSCINP00000036039		H2Y2A4
adh3	NO	19	R1	ULTRA PERIPHERAL NODES	0	0	2	ENSCINP00000017484	F6X0I3	F6X0I3
bco	YES	19	R1	ULTRA PERIPHERAL NODES	0	0	2	ENSCINP00000019492	F6SXN2	F6SXN2
capza	NO	9	R2	PERIPHERAL NODES	0.5	-1.15549	2	ENSCINP00000002575	F6W9C9	F6W9C9
capzb	YES	9	R6	CONNECTOR HUBS	0.32	1.54066	5	ENSCINP00000012161	H2XUY4	F6SHZ7
capzb	YES	9	R6	CONNECTOR HUBS	0.32	1.54066	5	ENSCINP00000012161	F6SHZ7	F6SHZ7
ci-cadherin	YES	1	R1	ULTRA PERIPHERAL NODES	0	0	2	ENSCINP00000013407	F6PH03	F6PH03
ciatpsyna	YES	5	R2	PERIPHERAL NODES	0.46875	-0.36724	8	ENSCINP00000013107	L7N0S7	L7N0S7
cirgg1	YES	6	R1	ULTRA PERIPHERAL NODES	0	-2.18409	1	ENSCINP00000008105	F7A5D0	F7A5D0
erk1/2	YES	20	R1	ULTRA PERIPHERAL NODES	0	0	1	ENSCINP00000014552	Q4H3L5	Q4H3L5
mapkk1/2	YES	20	R1	ULTRA PERIPHERAL NODES	0	0	1	ENSCINP00000008465	Q4H383	Q4H383
rhoc	YES	1	R1	ULTRA PERIPHERAL NODES	0	0	2	ENSCINP00000006386	Q7YT82	Q7YT82
rngi	YES	2	R1	ULTRA PERIPHERAL NODES	0	0	1	ENSCINP00000018825	F6S202	F6S202
thbsb	NO	1	R1	ULTRA PERIPHERAL NODES	0	-0.948683	1	ENSCINP00000005599	F6T2M3	F6T2M3
